# Supplementary material for: Mutational processes of tobacco smoking and APOBEC activity generate protein-truncating mutations in cancer genomes
Source: Sci Adv. 2023 Nov 3;9(44):eadh3083. doi: 10.1126/sciadv.adh3083 (PMC10624356; doi:10.1126/sciadv.adh3083)
Supplement: Supplementary file 2 — Table S1 [file sciadv.adh3083_table_s1.zip]

Archive with 1 entries (1 files):
- adh3083_table_S1.xlsx
