# Supplementary material for: Mutational processes of tobacco smoking and APOBEC activity generate protein-truncating mutations in cancer genomes
Source: Sci Adv. 2023 Nov 3;9(44):eadh3083. doi: 10.1126/sciadv.adh3083 (PMC10624356; doi:10.1126/sciadv.adh3083)
Supplement: Supplementary file 2 — Table S1 [file sciadv.adh3083_table_s1.zip › adh3083_table_S1.xlsx]

## Sheet: README
	Sheet	Description
Table S1A	SGM-enriched genes	List of significant genes from the cancer type-signature combinations where SGMs occurred more often than expected.
Table S1B	SGMs in enriched genes	SGM mutations in each of the enriched genes.
Table S1C	SGM-enriched pathways	Pathways enriched for the significant genes for the SGMs of SBS4 in lung cancer, SBS4 in liver can-cer, SBS13 in breast cancer, SBS13 in head&neck cancer, and SBS13 in uterine cancer. For the cancer type contributions, a value of 1 indicates that the pathway was enriched in that cancer type individually, and a value of 0 indicates that pathway was not enriched in that cancer type individually. A …

## Sheet: S1A SGM-enriched genes
Dataset	Cancer type	Signature	Gene	SGM count	P-value
TCGA	Lung	SBS4	STK11	20	2.91327e-14
TCGA	Lung	SBS4	TP53	51	2.9992e-11
HMF	Lung	SBS4	RB1	10	1.54581e-10
TCGA	Lung	SBS4	RBM10	12	1.4127e-08
TCGA	Lung	SBS4	FAT1	18	2.76295e-08
TCGA	Lung	SBS4	RB1	9	5.10344e-08
TCGA	Lung	SBS4	KMT2D	19	6.15032e-08
TCGA	Lung	SBS4	CMTR2	9	2.5671e-07
TCGA	Lung	SBS4	NF1	14	1.16988e-06
TCGA	Lung	SBS4	CDKN2A	11	1.79001e-06
TCGA	Lung	SBS4	SMARCA4	11	1.79001e-06
HMF	Lung	SBS4	STK11	9	1.86334e-06
TCGA	Lung	SBS4	MGA	10	3.0075e-06
TCGA	Lung	SBS4	ARID1A	9	1.1753e-05
TCGA	Lung	SBS4	CD163	10	0.00011585
HMF	Lung	SBS4	CMTR2	3	0.000338464
HMF	Lung	SBS4	SPAG9	3	0.000338464
HMF	Lung	SBS4	CD163	4	0.000694974
HMF	Lung	SBS4	MGA	4	0.000694974
TCGA	Lung	SBS4	SPAG9	4	0.00126115
HMF	Lung	SBS4	NF1	4	0.00131311
HMF	Lung	SBS4	TP53	12	0.00349521
HMF	Lung	SBS4	ARID1A	3	0.00576653
HMF	Lung	SBS4	SMARCA4	4	0.00740758
PCAWG	Lung	SBS4	RBM10	2	0.0142008
HMF	Lung	SBS4	KMT2D	4	0.0543736
PCAWG	Lung	SBS4	ARID1A	1	0.0705293
PCAWG	Lung	SBS4	CMTR2	1	0.0705293
HMF	Lung	SBS4	RBM10	2	0.126171
PCAWG	Lung	SBS4	KMT2D	1	0.197038
HMF	Lung	SBS4	CDKN2A	2	0.202029
HMF	Lung	SBS4	FAT1	2	0.228372
PCAWG	Lung	SBS4	FAT1	1	0.253691
PCAWG	Lung	SBS4	TP53	2	0.339602
TCGA	Liver	SBS4	WDR87	3	0.000401503
PCAWG	Liver	SBS4	LGR4	2	0.00570027
TCGA	Liver	SBS4	ADGRV1	2	0.0155969
TCGA	Liver	SBS4	LGR4	1	0.0741002
PCAWG	Liver	SBS4	WDR87	1	0.0757856
HMF	Liver	SBS4	ADGRV1	1	0.0867159
HMF	CRC	SBS18	APC	27	5.08916e-28
PCAWG	CRC	SBS18	APC	4	0.000106944
TCGA	CRC	SBS18	APC	3	0.00126254
HMF	Breast	SBS13	VPS54	5	3.3251e-05
HMF	Breast	SBS13	CDH1	4	6.64544e-05
HMF	Breast	SBS13	CASZ1	4	0.000308305
HMF	Breast	SBS13	INPPL1	4	0.000308305
HMF	Breast	SBS13	MAX	4	0.000308305
TCGA	Breast	SBS13	DAB1	3	0.000568544
HMF	Breast	SBS13	NF1	6	0.00131835
TCGA	Breast	SBS13	NF1	4	0.00134059
HMF	Breast	SBS13	PBRM1	3	0.00274717
TCGA	Breast	SBS13	KMT2C	5	0.00283661
TCGA	Breast	SBS13	MUC17	4	0.00421585
TCGA	Breast	SBS13	MAP3K1	3	0.00500392
TCGA	Breast	SBS13	IWS1	2	0.00687121
TCGA	Breast	SBS13	LIFR	2	0.00687121
TCGA	Breast	SBS13	PCDHGA6	2	0.00687121
TCGA	Breast	SBS13	SLC3A1	2	0.00687121
TCGA	Breast	SBS13	SPEN	2	0.00687121
PCAWG	Breast	SBS13	MAP3K4	2	0.00727353
PCAWG	Breast	SBS13	SLC3A1	2	0.00727353
HMF	Breast	SBS13	C2CD5	2	0.00816094
HMF	Breast	SBS13	PPM1E	2	0.00816094
HMF	Breast	SBS13	NCOR1	3	0.0119525
TCGA	Breast	SBS13	CEP128	2	0.0194766
HMF	Breast	SBS13	ARID1A	3	0.0195224
HMF	Breast	SBS13	KMT2C	4	0.0244479
HMF	Breast	SBS13	MUC16	6	0.0360248
TCGA	Breast	SBS13	MAP3K4	2	0.0368199
TCGA	Breast	SBS13	MUC16	5	0.0371486
PCAWG	Breast	SBS13	SETD2	2	0.0388634
PCAWG	Breast	SBS13	TP53	2	0.0388634
TCGA	Breast	SBS13	TP53	3	0.043862
PCAWG	Breast	SBS13	MUC16	3	0.0470993
TCGA	Breast	SBS13	SETD2	2	0.0580305
HMF	Breast	SBS13	MAP3K1	2	0.0678496
HMF	Breast	SBS13	MED1	2	0.0678496
TCGA	Breast	SBS13	INPPL1	1	0.0829428
TCGA	Breast	SBS13	PLEKHM3	1	0.0829428
TCGA	Breast	SBS13	PPM1E	1	0.0829428
TCGA	Breast	SBS13	RIC8A	1	0.0829428
PCAWG	Breast	SBS13	C2CD5	1	0.0854487
PCAWG	Breast	SBS13	CEP128	1	0.0854487
PCAWG	Breast	SBS13	KRT19	1	0.0854487
PCAWG	Breast	SBS13	MED1	1	0.0854487
PCAWG	Breast	SBS13	NCOR1	1	0.0854487
PCAWG	Breast	SBS13	PLEKHM3	1	0.0854487
PCAWG	Breast	SBS13	PPM1E	1	0.0854487
PCAWG	Breast	SBS13	RIC8A	1	0.0854487
HMF	Breast	SBS13	TP53	3	0.0873931
HMF	Breast	SBS13	KRT19	1	0.0903628
HMF	Breast	SBS13	PCDHGA6	1	0.0903628
HMF	Breast	SBS13	RIC8A	1	0.0903628
HMF	Breast	SBS13	SPEN	2	0.0957981
HMF	Breast	SBS13	MUC17	2	0.15869
HMF	Breast	SBS13	SETD2	2	0.15869
TCGA	Breast	SBS13	ARID1A	1	0.159014
TCGA	Breast	SBS13	KRT19	1	0.159014
PCAWG	Breast	SBS13	ARID1A	1	0.163624
PCAWG	Breast	SBS13	MUC17	1	0.163624
PCAWG	Breast	SBS13	PBRM1	1	0.163624
HMF	Breast	SBS13	IWS1	1	0.172565
HMF	Breast	SBS13	LIFR	1	0.172565
HMF	Breast	SBS13	PLEKHM3	1	0.172565
TCGA	Breast	SBS13	MED1	1	0.228783
TCGA	Breast	SBS13	NCOR1	1	0.351456
PCAWG	Breast	SBS13	SPEN	1	0.415169
TCGA	Head and neck	SBS13	FAT1	21	1.42668e-17
TCGA	Head and neck	SBS13	TP53	9	2.29223e-06
TCGA	Head and neck	SBS13	CDKN2A	5	5.70664e-06
TCGA	Head and neck	SBS13	TGFBR2	4	6.39558e-05
TCGA	Head and neck	SBS13	KMT2D	6	7.78234e-05
TCGA	Head and neck	SBS13	EPHA2	4	0.000827465
TCGA	Head and neck	SBS13	BIRC6	3	0.00267265
PCAWG	Head and neck	SBS13	HLA-A	2	0.00607932
HMF	Head and neck	SBS13	FAT1	2	0.00661667
HMF	Head and neck	SBS13	KMT2D	2	0.00661667
TCGA	Head and neck	SBS13	SCAF8	2	0.00801152
TCGA	Head and neck	SBS13	ZIM3	2	0.00801152
TCGA	Head and neck	SBS13	ZNF253	2	0.00801152
TCGA	Head and neck	SBS13	HLA-A	2	0.0226023
PCAWG	Head and neck	SBS13	BIRC6	1	0.0782845
PCAWG	Head and neck	SBS13	CARMIL3	1	0.0782845
PCAWG	Head and neck	SBS13	FAT1	1	0.0782845
PCAWG	Head and neck	SBS13	SCAF8	1	0.0782845
PCAWG	Head and neck	SBS13	TGFBR2	1	0.0782845
PCAWG	Head and neck	SBS13	ZIM3	1	0.0782845
HMF	Head and neck	SBS13	CARMIL3	1	0.0817916
HMF	Head and neck	SBS13	ZNF253	1	0.0817916
TCGA	Head and neck	SBS13	CARMIL3	1	0.089547
PCAWG	Head and neck	SBS13	KMT2D	1	0.15049
TCGA	Uterus	SBS13	ERICH6B	2	0.00757422
PCAWG	Uterus	SBS13	ERBIN	1	0.0836066
PCAWG	Uterus	SBS13	ERICH6B	1	0.0836066
PCAWG	Uterus	SBS13	FRAS1	1	0.0836066
PCAWG	Uterus	SBS13	PCDH15	1	0.0836066
TCGA	Uterus	SBS13	ERBIN	1	0.0872516
TCGA	Uterus	SBS13	FRAS1	1	0.0872516
HMF	Uterus	SBS13	ERBIN	1	0.0986005
HMF	Uterus	SBS13	PCDH15	1	0.0986005
TCGA	Uterus	SBS13	PCDH15	1	0.166929
HMF	Uterus	SBS13	FRAS1	1	0.187536

## Sheet: S1B SGMs in enriched genes
Dataset	Cancer type	Cancer subtype	SBS signature	Gene	Chromosome	Position	Reference allele	Alternate allele	Reference amino acid	Tumour amino acid	Trinucleotide context	Exon
HMF	Breast		SBS13	ARID1A	1	27023895	C	A	S	X	TCG	1
HMF	Breast		SBS13	CDH1	16	68772290	G	T	E	X	TCC	2
HMF	Breast		SBS13	KMT2C	7	151874020	C	A	E	X	TCA	38
HMF	Breast		SBS13	MUC16	19	9056550	G	C	S	X	TCA	3
HMF	Breast		SBS13	MUC16	19	9064729	C	A	E	X	TCA	3
HMF	Breast		SBS13	NCOR1	17	15960927	G	C	S	X	TCA	40
HMF	Breast		SBS13	NF1	17	29562632	G	T	E	X	TCA	28
HMF	Breast		SBS13	VPS54	2	64148350	G	C	S	X	TCA	13
HMF	Breast	ER-negative/HER2-positive	SBS13	MUC16	19	9073446	G	T	S	X	TCA	3
HMF	Breast	ER-positive/HER2-negative	SBS13	ARID1A	1	27059264	C	G	S	X	TCA	4
HMF	Breast	ER-positive/HER2-negative	SBS13	C2CD5	12	22622726	G	C	S	X	TCA	22
HMF	Breast	ER-positive/HER2-negative	SBS13	C2CD5	12	22627729	C	A	E	X	TCT	16
HMF	Breast	ER-positive/HER2-negative	SBS13	CASZ1	1	10710777	G	C	S	X	TCA	13
HMF	Breast	ER-positive/HER2-negative	SBS13	CASZ1	1	10710777	G	C	S	X	TCA	13
HMF	Breast	ER-positive/HER2-negative	SBS13	CASZ1	1	10720378	C	A	E	X	TCC	6
HMF	Breast	ER-positive/HER2-negative	SBS13	CDH1	16	68771344	C	A	S	X	TCG	1
HMF	Breast	ER-positive/HER2-negative	SBS13	CDH1	16	68845642	C	G	Y	X	ACA	7
HMF	Breast	ER-positive/HER2-negative	SBS13	CDH1	16	68867305	C	G	S	X	TCA	16
HMF	Breast	ER-positive/HER2-negative	SBS13	INPPL1	11	71940759	C	G	S	X	TCA	7
HMF	Breast	ER-positive/HER2-negative	SBS13	INPPL1	11	71941900	G	T	E	X	TCG	11
HMF	Breast	ER-positive/HER2-negative	SBS13	INPPL1	11	71942079	C	A	S	X	TCG	12
HMF	Breast	ER-positive/HER2-negative	SBS13	INPPL1	11	71943367	G	T	E	X	TCA	14
HMF	Breast	ER-positive/HER2-negative	SBS13	IWS1	2	128281299	C	A	E	X	TCA	2
HMF	Breast	ER-positive/HER2-negative	SBS13	KMT2C	7	151864266	C	A	E	X	TCA	42
HMF	Breast	ER-positive/HER2-negative	SBS13	KMT2C	7	151932942	G	C	S	X	TCA	16
HMF	Breast	ER-positive/HER2-negative	SBS13	KRT19	17	39680045	C	A	E	X	TCG	6
HMF	Breast	ER-positive/HER2-negative	SBS13	LIFR	5	38523636	G	T	S	X	TCA	5
HMF	Breast	ER-positive/HER2-negative	SBS13	MAP3K1	5	56178143	C	G	S	X	TCA	14
HMF	Breast	ER-positive/HER2-negative	SBS13	MAP3K1	5	56178452	C	G	S	X	TCA	14
HMF	Breast	ER-positive/HER2-negative	SBS13	MAX	14	65560442	G	C	S	X	TCA	3
HMF	Breast	ER-positive/HER2-negative	SBS13	MAX	14	65560451	G	C	S	X	TCA	3
HMF	Breast	ER-positive/HER2-negative	SBS13	MUC16	19	9065238	G	T	S	X	TCA	3
HMF	Breast	ER-positive/HER2-negative	SBS13	MUC16	19	9067498	C	A	E	X	TCC	3
HMF	Breast	ER-positive/HER2-negative	SBS13	MUC16	19	9091720	G	C	S	X	TCA	1
HMF	Breast	ER-positive/HER2-negative	SBS13	MUC17	7	100676823	C	G	S	X	TCA	3
HMF	Breast	ER-positive/HER2-negative	SBS13	MUC17	7	100683105	C	G	S	X	TCA	3
HMF	Breast	ER-positive/HER2-negative	SBS13	NCOR1	17	15976812	C	A	E	X	TCA	28
HMF	Breast	ER-positive/HER2-negative	SBS13	NCOR1	17	16001784	G	T	S	X	TCA	21
HMF	Breast	ER-positive/HER2-negative	SBS13	NF1	17	29553697	C	G	S	X	TCA	18
HMF	Breast	ER-positive/HER2-negative	SBS13	NF1	17	29556931	G	T	E	X	TCA	22
HMF	Breast	ER-positive/HER2-negative	SBS13	NF1	17	29585447	C	G	S	X	TCA	32
HMF	Breast	ER-positive/HER2-negative	SBS13	NF1	17	29661861	G	T	E	X	TCA	40
HMF	Breast	ER-positive/HER2-negative	SBS13	PBRM1	3	52637729	C	A	E	X	TCA	18
HMF	Breast	ER-positive/HER2-negative	SBS13	PBRM1	3	52643720	C	A	E	X	TCA	17
HMF	Breast	ER-positive/HER2-negative	SBS13	PCDHGA6	5	140753831	G	T	E	X	TCC	1
HMF	Breast	ER-positive/HER2-negative	SBS13	PLEKHM3	2	208773257	G	C	S	X	TCA	6
HMF	Breast	ER-positive/HER2-negative	SBS13	PPM1E	17	57047059	G	T	E	X	TCA	4
HMF	Breast	ER-positive/HER2-negative	SBS13	PPM1E	17	57050196	G	T	E	X	TCA	6
HMF	Breast	ER-positive/HER2-negative	SBS13	RIC8A	11	208894	G	T	E	X	TCA	1
HMF	Breast	ER-positive/HER2-negative	SBS13	SPEN	1	16257690	C	G	S	X	TCA	11
HMF	Breast	ER-positive/HER2-negative	SBS13	SPEN	1	16259261	G	T	E	X	TCC	11
HMF	Breast	ER-positive/HER2-negative	SBS13	TP53	17	7577085	C	A	E	X	TCT	8
HMF	Breast	ER-positive/HER2-negative	SBS13	TP53	17	7577127	C	A	E	X	TCA	8
HMF	Breast	ER-positive/HER2-negative	SBS13	TP53	17	7578382	G	C	S	X	TCA	5
HMF	Breast	ER-positive/HER2-negative	SBS13	VPS54	2	64139538	C	A	E	X	TCA	20
HMF	Breast	ER-positive/HER2-negative	SBS13	VPS54	2	64147655	G	C	S	X	TCA	14
HMF	Breast	ER-positive/HER2-negative	SBS13	VPS54	2	64148389	G	C	S	X	TCA	13
HMF	Breast	ER-positive/HER2-positive	SBS13	ARID1A	1	27099343	G	T	G	X	CCA	14
HMF	Breast	ER-positive/HER2-positive	SBS13	CASZ1	1	10713622	G	T	S	X	TCA	11
HMF	Breast	ER-positive/HER2-positive	SBS13	KMT2C	7	151878577	G	C	S	X	TCA	36
HMF	Breast	ER-positive/HER2-positive	SBS13	MAX	14	65543244	C	A	E	X	TCA	5
HMF	Breast	ER-positive/HER2-positive	SBS13	MED1	17	37564689	G	T	S	X	TCA	17
HMF	Breast	ER-positive/HER2-positive	SBS13	SETD2	3	47164561	G	C	S	X	TCA	3
HMF	Breast	ER-positive/HER2-positive	SBS13	SETD2	3	47164984	G	C	S	X	TCA	3
HMF	Breast	Triple negative	SBS13	MAX	14	65543357	G	C	S	X	TCA	5
HMF	Breast	Triple negative	SBS13	MED1	17	37571553	G	C	S	X	TCA	15
HMF	Breast	Triple negative	SBS13	NF1	17	29654613	G	T	E	X	TCA	38
HMF	Breast	Triple negative	SBS13	PBRM1	3	52668703	C	A	E	X	TCA	12
HMF	Breast	Triple negative	SBS13	VPS54	2	64141329	G	C	S	X	TCA	17
HMF	CRC		SBS18	APC	5	112151216	G	T	E	X	TCA	9
HMF	CRC		SBS18	APC	5	112170652	C	A	S	X	TCA	15
HMF	CRC		SBS18	APC	5	112170820	T	A	L	X	TTA	15
HMF	CRC		SBS18	APC	5	112173806	G	T	G	X	CCT	16
HMF	CRC		SBS18	APC	5	112173968	G	T	E	X	TCT	16
HMF	CRC		SBS18	APC	5	112174110	C	A	S	X	TCG	16
HMF	CRC		SBS18	APC	5	112174112	G	T	E	X	TCC	16
HMF	CRC		SBS18	APC	5	112174112	G	T	E	X	TCC	16
HMF	CRC		SBS18	APC	5	112174112	G	T	E	X	TCC	16
HMF	CRC		SBS18	APC	5	112174253	G	T	E	X	TCA	16
HMF	CRC		SBS18	APC	5	112174460	G	T	E	X	TCT	16
HMF	CRC		SBS18	APC	5	112174481	G	T	E	X	TCA	16
HMF	CRC		SBS18	APC	5	112175038	C	A	C	X	GCA	16
HMF	CRC		SBS18	APC	5	112175153	G	T	G	X	CCT	16
HMF	CRC		SBS18	APC	5	112175174	G	T	E	X	TCC	16
HMF	CRC		SBS18	APC	5	112175207	G	T	E	X	TCT	16
HMF	CRC		SBS18	APC	5	112175216	G	T	E	X	TCT	16
HMF	CRC		SBS18	APC	5	112175255	G	T	E	X	TCG	16
HMF	CRC		SBS18	APC	5	112175328	C	A	S	X	TCA	16
HMF	CRC		SBS18	APC	5	112175348	G	T	E	X	TCA	16
HMF	CRC		SBS18	APC	5	112175348	G	T	E	X	TCA	16
HMF	CRC		SBS18	APC	5	112175480	G	T	E	X	TCA	16
HMF	CRC		SBS18	APC	5	112175480	G	T	E	X	TCA	16
HMF	CRC		SBS18	APC	5	112175513	G	T	E	X	TCA	16
HMF	CRC		SBS18	APC	5	112175513	G	T	E	X	TCA	16
HMF	CRC		SBS18	APC	5	112175951	G	T	E	X	TCT	16
HMF	CRC		SBS18	APC	5	112176017	G	T	E	X	TCT	16
HMF	Head and neck	Hypopharyngeal	SBS13	FAT1	4	187542017	G	C	S	X	TCA	10
HMF	Head and neck	Lip and Oral Cavity	SBS13	FAT1	4	187524401	G	C	S	X	TCA	19
HMF	Head and neck	Lip and Oral Cavity	SBS13	KMT2D	12	49425412	G	T	S	X	TCA	39
HMF	Head and neck	Nasal cavity and paranasal sinuses	SBS13	CARMIL3	14	24531703	C	G	S	X	TCA	28
HMF	Head and neck	Nasal cavity and paranasal sinuses	SBS13	KMT2D	12	49422915	G	T	S	X	TCA	44
HMF	Head and neck	Nasal cavity and paranasal sinuses	SBS13	ZNF253	19	20003450	C	G	S	X	TCA	4
HMF	Liver	Hepatocellular	SBS4	ADGRV1	5	89943394	C	A	C	X	GCA	17
HMF	Lung		SBS4	KMT2D	12	49437487	C	A	G	X	CCA	23
HMF	Lung		SBS4	NF1	17	29661882	G	T	E	X	TCC	40
HMF	Lung		SBS4	RB1	13	49030410	G	T	E	X	TCT	19
HMF	Lung	Mix of SCLC & NSCLC	SBS4	SPAG9	17	49098558	C	A	E	X	TCA	7
HMF	Lung	Non-Small Cell	SBS4	ARID1A	1	27023747	G	T	G	X	CCC	1
HMF	Lung	Non-Small Cell	SBS4	ARID1A	1	27097733	G	T	E	X	TCA	12
HMF	Lung	Non-Small Cell	SBS4	ARID1A	1	27101072	C	T	Q	X	CCA	18
HMF	Lung	Non-Small Cell	SBS4	CD163	12	7636263	T	A	R	X	CTT	12
HMF	Lung	Non-Small Cell	SBS4	CD163	12	7651464	T	A	K	X	CTT	4
HMF	Lung	Non-Small Cell	SBS4	CD163	12	7653981	C	A	E	X	TCC	3
HMF	Lung	Non-Small Cell	SBS4	CD163	12	7655074	C	A	G	X	CCA	2
HMF	Lung	Non-Small Cell	SBS4	CDKN2A	9	21974792	G	T	S	X	TCG	1
HMF	Lung	Non-Small Cell	SBS4	CDKN2A	9	21974799	C	A	E	X	TCC	1
HMF	Lung	Non-Small Cell	SBS4	CMTR2	16	71317906	C	A	G	X	CCT	3
HMF	Lung	Non-Small Cell	SBS4	CMTR2	16	71318443	T	A	K	X	TTG	3
HMF	Lung	Non-Small Cell	SBS4	CMTR2	16	71319712	T	A	K	X	TTG	3
HMF	Lung	Non-Small Cell	SBS4	FAT1	4	187541896	G	T	Y	X	ACG	10
HMF	Lung	Non-Small Cell	SBS4	FAT1	4	187557906	C	A	E	X	TCC	5
HMF	Lung	Non-Small Cell	SBS4	KMT2D	12	49444729	C	A	E	X	TCG	10
HMF	Lung	Non-Small Cell	SBS4	MGA	15	41988898	A	T	R	X	CTT	3
HMF	Lung	Non-Small Cell	SBS4	MGA	15	41999982	G	T	G	X	CCC	6
HMF	Lung	Non-Small Cell	SBS4	MGA	15	42003083	A	T	K	X	TTC	8
HMF	Lung	Non-Small Cell	SBS4	MGA	15	42052707	A	T	K	X	TTG	20
HMF	Lung	Non-Small Cell	SBS4	NF1	17	29553624	G	T	E	X	TCA	18
HMF	Lung	Non-Small Cell	SBS4	NF1	17	29556352	G	T	E	X	TCA	21
HMF	Lung	Non-Small Cell	SBS4	NF1	17	29654575	C	A	S	X	TCA	38
HMF	Lung	Non-Small Cell	SBS4	RB1	13	48953769	G	T	E	X	TCC	14
HMF	Lung	Non-Small Cell	SBS4	RB1	13	48954373	T	A	Y	X	ATA	16
HMF	Lung	Non-Small Cell	SBS4	RBM10	X	47040650	G	T	E	X	TCG	13
HMF	Lung	Non-Small Cell	SBS4	RBM10	X	47044901	G	T	E	X	TCC	20
HMF	Lung	Non-Small Cell	SBS4	SMARCA4	19	11107218	G	T	E	X	TCG	11
HMF	Lung	Non-Small Cell	SBS4	SMARCA4	19	11113714	G	T	E	X	TCG	12
HMF	Lung	Non-Small Cell	SBS4	SMARCA4	19	11114019	T	A	Y	X	ATG	13
HMF	Lung	Non-Small Cell	SBS4	SMARCA4	19	11134209	G	T	E	X	TCC	20
HMF	Lung	Non-Small Cell	SBS4	SPAG9	17	49079113	C	A	E	X	TCC	13
HMF	Lung	Non-Small Cell	SBS4	STK11	19	1207020	C	G	Y	X	ACC	1
HMF	Lung	Non-Small Cell	SBS4	STK11	19	1207021	C	T	Q	X	CCA	1
HMF	Lung	Non-Small Cell	SBS4	STK11	19	1218447	A	T	K	X	TTG	2
HMF	Lung	Non-Small Cell	SBS4	STK11	19	1218483	G	T	E	X	TCG	2
HMF	Lung	Non-Small Cell	SBS4	STK11	19	1219402	C	T	Q	X	CCA	3
HMF	Lung	Non-Small Cell	SBS4	STK11	19	1220400	G	T	E	X	TCC	4
HMF	Lung	Non-Small Cell	SBS4	STK11	19	1221215	C	A	Y	X	ACA	6
HMF	Lung	Non-Small Cell	SBS4	STK11	19	1221261	A	T	K	X	TTG	6
HMF	Lung	Non-Small Cell	SBS4	STK11	19	1222986	G	A	W	X	CCA	8
HMF	Lung	Non-Small Cell	SBS4	TP53	17	7574000	C	A	E	X	TCT	10
HMF	Lung	Non-Small Cell	SBS4	TP53	17	7574021	C	A	E	X	TCA	10
HMF	Lung	Non-Small Cell	SBS4	TP53	17	7577064	T	A	K	X	TTC	8
HMF	Lung	Non-Small Cell	SBS4	TP53	17	7577142	C	A	G	X	CCC	8
HMF	Lung	Non-Small Cell	SBS4	TP53	17	7578179	C	A	E	X	TCA	6
HMF	Lung	Non-Small Cell	SBS4	TP53	17	7578257	C	A	E	X	TCC	6
HMF	Lung	Non-Small Cell	SBS4	TP53	17	7578402	G	T	C	X	GCC	5
HMF	Lung	Non-Small Cell	SBS4	TP53	17	7578419	C	A	E	X	TCC	5
HMF	Lung	Non-Small Cell	SBS4	TP53	17	7578441	G	T	Y	X	ACA	5
HMF	Lung	Non-Small Cell	SBS4	TP53	17	7579406	G	T	S	X	TCA	4
HMF	Lung	Small Cell	SBS4	KMT2D	12	49432762	C	A	G	X	CCT	34
HMF	Lung	Small Cell	SBS4	KMT2D	12	49437565	C	A	E	X	TCC	23
HMF	Lung	Small Cell	SBS4	RB1	13	48934254	G	T	E	X	TCT	7
HMF	Lung	Small Cell	SBS4	RB1	13	48951090	A	T	R	X	CTT	13
HMF	Lung	Small Cell	SBS4	RB1	13	48951110	C	A	Y	X	ACA	13
HMF	Lung	Small Cell	SBS4	RB1	13	48951110	C	A	Y	X	ACA	13
HMF	Lung	Small Cell	SBS4	RB1	13	48954377	A	T	R	X	CTG	16
HMF	Lung	Small Cell	SBS4	RB1	13	48955499	G	T	E	X	TCT	17
HMF	Lung	Small Cell	SBS4	RB1	13	49039385	C	A	Y	X	ACA	23
HMF	Lung	Small Cell	SBS4	SPAG9	17	49079164	C	A	E	X	TCT	13
HMF	Lung	Small Cell	SBS4	TP53	17	7577058	C	A	E	X	TCC	8
HMF	Lung	Small Cell	SBS4	TP53	17	7579485	C	A	E	X	TCT	4
HMF	Uterus	Cervical	SBS13	ERBIN	5	65350565	C	G	S	X	TCA	21
HMF	Uterus	Cervical	SBS13	FRAS1	4	79199881	G	T	E	X	TCA	10
HMF	Uterus	Cervical	SBS13	PCDH15	10	55581889	G	C	S	X	TCA	33
PCAWG	Breast	Breast-AdenoCa	SBS13	ARID1A	1	27087360	C	G	S	X	TCA	5
PCAWG	Breast	Breast-AdenoCa	SBS13	C2CD5	12	22627752	G	C	S	X	TCA	16
PCAWG	Breast	Breast-AdenoCa	SBS13	CEP128	14	80971345	C	A	E	X	TCC	24
PCAWG	Breast	Breast-AdenoCa	SBS13	MAP3K4	6	161507647	C	A	S	X	TCA	9
PCAWG	Breast	Breast-AdenoCa	SBS13	MAP3K4	6	161507647	C	G	S	X	TCA	9
PCAWG	Breast	Breast-AdenoCa	SBS13	MED1	17	37565554	C	A	E	X	TCC	17
PCAWG	Breast	Breast-AdenoCa	SBS13	MUC16	19	9058386	G	C	S	X	TCA	3
PCAWG	Breast	Breast-AdenoCa	SBS13	MUC16	19	9066267	G	C	S	X	TCA	3
PCAWG	Breast	Breast-AdenoCa	SBS13	MUC16	19	9088259	C	A	E	X	TCA	1
PCAWG	Breast	Breast-AdenoCa	SBS13	MUC17	7	100684341	C	G	S	X	TCA	3
PCAWG	Breast	Breast-AdenoCa	SBS13	NCOR1	17	16046958	C	A	E	X	TCA	11
PCAWG	Breast	Breast-AdenoCa	SBS13	PBRM1	3	52668771	G	C	S	X	TCA	12
PCAWG	Breast	Breast-AdenoCa	SBS13	PLEKHM3	2	208811101	G	C	S	X	TCA	4
PCAWG	Breast	Breast-AdenoCa	SBS13	PPM1E	17	57043169	C	G	S	X	TCA	3
PCAWG	Breast	Breast-AdenoCa	SBS13	RIC8A	11	209437	G	T	E	X	TCC	3
PCAWG	Breast	Breast-AdenoCa	SBS13	SETD2	3	47161957	G	C	S	X	TCA	3
PCAWG	Breast	Breast-AdenoCa	SBS13	SETD2	3	47165587	G	C	S	X	TCA	3
PCAWG	Breast	Breast-AdenoCa	SBS13	SLC3A1	2	44540987	C	G	S	X	TCA	9
PCAWG	Breast	Breast-AdenoCa	SBS13	SLC3A1	2	44541065	C	G	S	X	TCA	9
PCAWG	Breast	Breast-AdenoCa	SBS13	SPEN	1	16260482	G	T	E	X	TCT	11
PCAWG	Breast	Breast-AdenoCa	SBS13	TP53	17	7578188	C	A	E	X	TCA	6
PCAWG	Breast	Breast-LobularCa	SBS13	KRT19	17	39684181	C	A	E	X	TCG	1
PCAWG	Breast	Breast-LobularCa	SBS13	TP53	17	7578382	G	C	S	X	TCA	5
PCAWG	CRC	ColoRect-AdenoCA	SBS18	APC	5	112174110	C	A	S	X	TCG	16
PCAWG	CRC	ColoRect-AdenoCA	SBS18	APC	5	112175174	G	T	E	X	TCC	16
PCAWG	CRC	ColoRect-AdenoCA	SBS18	APC	5	112175255	G	T	E	X	TCG	16
PCAWG	CRC	ColoRect-AdenoCA	SBS18	APC	5	112175411	G	T	E	X	TCA	16
PCAWG	Head and neck	Head-SCC	SBS13	BIRC6	2	32733227	C	G	S	X	TCA	51
PCAWG	Head and neck	Head-SCC	SBS13	CARMIL3	14	24531703	C	G	S	X	TCA	28
PCAWG	Head and neck	Head-SCC	SBS13	FAT1	4	187532590	G	C	S	X	TCA	14
PCAWG	Head and neck	Head-SCC	SBS13	HLA-A	6	29910744	C	G	S	X	TCA	2
PCAWG	Head and neck	Head-SCC	SBS13	HLA-A	6	29910797	G	T	E	X	TCG	2
PCAWG	Head and neck	Head-SCC	SBS13	KMT2D	12	49438595	G	C	S	X	TCA	19
PCAWG	Head and neck	Head-SCC	SBS13	SCAF8	6	155131214	C	G	S	X	TCA	12
PCAWG	Head and neck	Head-SCC	SBS13	TGFBR2	3	30691947	C	G	S	X	TCA	3
PCAWG	Head and neck	Head-SCC	SBS13	ZIM3	19	57647166	G	C	S	X	TCA	5
PCAWG	Liver	Liver-HCC	SBS4	LGR4	11	27389536	C	A	E	X	TCT	18
PCAWG	Liver	Liver-HCC	SBS4	LGR4	11	27389790	G	T	S	X	TCA	18
PCAWG	Liver	Liver-HCC	SBS4	WDR87	19	38378259	C	A	E	X	TCA	6
PCAWG	Lung	Lung-AdenoCA	SBS4	ARID1A	1	27106171	A	T	K	X	TTA	20
PCAWG	Lung	Lung-AdenoCA	SBS4	CMTR2	16	71319391	C	A	E	X	TCA	3
PCAWG	Lung	Lung-AdenoCA	SBS4	RBM10	X	47045157	G	T	E	X	TCG	21
PCAWG	Lung	Lung-AdenoCA	SBS4	RBM10	X	47045731	G	A	W	X	CCA	23
PCAWG	Lung	Lung-SCC	SBS4	FAT1	4	187541907	T	A	R	X	CTT	10
PCAWG	Lung	Lung-SCC	SBS4	KMT2D	12	49431142	G	A	Q	X	CCA	34
PCAWG	Lung	Lung-SCC	SBS4	TP53	17	7578188	C	A	E	X	TCA	6
PCAWG	Lung	Lung-SCC	SBS4	TP53	17	7579485	C	A	E	X	TCT	4
PCAWG	Uterus	Uterus-AdenoCA	SBS13	ERBIN	5	65372743	C	G	S	X	TCA	25
PCAWG	Uterus	Uterus-AdenoCA	SBS13	ERICH6B	13	46154779	G	C	S	X	TCA	6
PCAWG	Uterus	Uterus-AdenoCA	SBS13	FRAS1	4	79328958	C	G	S	X	TCA	31
PCAWG	Uterus	Uterus-AdenoCA	SBS13	PCDH15	10	55582601	C	A	E	X	TCA	33
TCGA	Breast	Breast invasive carcinoma	SBS13	ARID1A	1	27087558	C	G	S	X	TCA	5
TCGA	Breast	Breast invasive carcinoma	SBS13	CEP128	14	80971345	C	A	E	X	TCC	24
TCGA	Breast	Breast invasive carcinoma	SBS13	CEP128	14	81372364	G	C	S	X	TCA	5
TCGA	Breast	Breast invasive carcinoma	SBS13	DAB1	1	57476444	G	C	S	X	TCA	16
TCGA	Breast	Breast invasive carcinoma	SBS13	DAB1	1	57480804	G	C	S	X	TCA	14
TCGA	Breast	Breast invasive carcinoma	SBS13	DAB1	1	57480804	G	C	S	X	TCA	14
TCGA	Breast	Breast invasive carcinoma	SBS13	INPPL1	11	71940780	C	G	S	X	TCA	7
TCGA	Breast	Breast invasive carcinoma	SBS13	IWS1	2	128260970	C	A	E	X	TCA	4
TCGA	Breast	Breast invasive carcinoma	SBS13	IWS1	2	128261086	G	T	S	X	TCA	4
TCGA	Breast	Breast invasive carcinoma	SBS13	KMT2C	7	151878577	G	C	S	X	TCA	36
TCGA	Breast	Breast invasive carcinoma	SBS13	KMT2C	7	151880189	G	C	S	X	TCA	35
TCGA	Breast	Breast invasive carcinoma	SBS13	KMT2C	7	151904448	C	A	E	X	TCA	24
TCGA	Breast	Breast invasive carcinoma	SBS13	KMT2C	7	151917646	G	C	S	X	TCA	23
TCGA	Breast	Breast invasive carcinoma	SBS13	KMT2C	7	151945474	G	C	S	X	TCA	14
TCGA	Breast	Breast invasive carcinoma	SBS13	KRT19	17	39684181	C	A	E	X	TCG	1
TCGA	Breast	Breast invasive carcinoma	SBS13	LIFR	5	38504178	G	C	S	X	TCA	10
TCGA	Breast	Breast invasive carcinoma	SBS13	LIFR	5	38504178	G	C	S	X	TCA	10
TCGA	Breast	Breast invasive carcinoma	SBS13	MAP3K1	5	56178257	C	G	S	X	TCA	14
TCGA	Breast	Breast invasive carcinoma	SBS13	MAP3K1	5	56178577	G	T	E	X	TCA	14
TCGA	Breast	Breast invasive carcinoma	SBS13	MAP3K1	5	56181807	C	G	S	X	TCA	17
TCGA	Breast	Breast invasive carcinoma	SBS13	MAP3K4	6	161507647	C	A	S	X	TCA	9
TCGA	Breast	Breast invasive carcinoma	SBS13	MAP3K4	6	161507647	C	G	S	X	TCA	9
TCGA	Breast	Breast invasive carcinoma	SBS13	MED1	17	37565106	G	C	S	X	TCA	17
TCGA	Breast	Breast invasive carcinoma	SBS13	MUC16	19	9049091	G	C	S	X	TCA	5
TCGA	Breast	Breast invasive carcinoma	SBS13	MUC16	19	9066267	G	C	S	X	TCA	3
TCGA	Breast	Breast invasive carcinoma	SBS13	MUC16	19	9084175	G	C	S	X	TCA	1
TCGA	Breast	Breast invasive carcinoma	SBS13	MUC16	19	9089752	G	C	S	X	TCA	1
TCGA	Breast	Breast invasive carcinoma	SBS13	MUC16	19	9089767	G	C	S	X	TCA	1
TCGA	Breast	Breast invasive carcinoma	SBS13	MUC17	7	100678332	C	G	S	X	TCA	3
TCGA	Breast	Breast invasive carcinoma	SBS13	MUC17	7	100678770	C	G	S	X	TCA	3
TCGA	Breast	Breast invasive carcinoma	SBS13	MUC17	7	100679922	C	G	S	X	TCA	3
TCGA	Breast	Breast invasive carcinoma	SBS13	MUC17	7	100681242	C	G	S	X	TCA	3
TCGA	Breast	Breast invasive carcinoma	SBS13	NCOR1	17	15978941	C	A	E	X	TCA	27
TCGA	Breast	Breast invasive carcinoma	SBS13	NF1	17	29508478	C	T	Q	X	GCA	6
TCGA	Breast	Breast invasive carcinoma	SBS13	NF1	17	29585447	C	G	S	X	TCA	32
TCGA	Breast	Breast invasive carcinoma	SBS13	NF1	17	29585516	C	G	S	X	TCA	32
TCGA	Breast	Breast invasive carcinoma	SBS13	NF1	17	29684041	C	G	S	X	TCA	53
TCGA	Breast	Breast invasive carcinoma	SBS13	PCDHGA6	5	140754953	G	T	E	X	TCT	1
TCGA	Breast	Breast invasive carcinoma	SBS13	PCDHGA6	5	140755127	G	T	E	X	TCT	1
TCGA	Breast	Breast invasive carcinoma	SBS13	PLEKHM3	2	208811101	G	C	S	X	TCA	4
TCGA	Breast	Breast invasive carcinoma	SBS13	PPM1E	17	57043169	C	G	S	X	TCA	3
TCGA	Breast	Breast invasive carcinoma	SBS13	RIC8A	11	209437	G	T	E	X	TCC	3
TCGA	Breast	Breast invasive carcinoma	SBS13	SETD2	3	47163682	G	T	S	X	TCA	3
TCGA	Breast	Breast invasive carcinoma	SBS13	SETD2	3	47165587	G	C	S	X	TCA	3
TCGA	Breast	Breast invasive carcinoma	SBS13	SLC3A1	2	44540987	C	G	S	X	TCA	9
TCGA	Breast	Breast invasive carcinoma	SBS13	SLC3A1	2	44541065	C	G	S	X	TCA	9
TCGA	Breast	Breast invasive carcinoma	SBS13	SPEN	1	16255014	C	G	S	X	TCA	11
TCGA	Breast	Breast invasive carcinoma	SBS13	SPEN	1	16260482	G	T	E	X	TCT	11
TCGA	Breast	Breast invasive carcinoma	SBS13	TP53	17	7578382	G	T	S	X	TCA	5
TCGA	Breast	Breast invasive carcinoma	SBS13	TP53	17	7579521	C	A	E	X	TCA	4
TCGA	Breast	Breast invasive carcinoma	SBS13	TP53	17	7579536	C	A	E	X	TCA	4
TCGA	CRC	Colon adenocarcinoma	SBS18	APC	5	112174043	G	T	E	X	TCA	16
TCGA	CRC	Colon adenocarcinoma	SBS18	APC	5	112175466	C	A	S	X	TCA	16
TCGA	CRC	Rectum adenocarcinoma	SBS18	APC	5	112174784	A	T	K	X	TTT	16
TCGA	Head and neck	Head and Neck squamous cell carcinoma	SBS13	BIRC6	2	32640716	C	A	S	X	TCA	10
TCGA	Head and neck	Head and Neck squamous cell carcinoma	SBS13	BIRC6	2	32724766	C	G	S	X	TCA	46
TCGA	Head and neck	Head and Neck squamous cell carcinoma	SBS13	BIRC6	2	32733227	C	G	S	X	TCA	51
TCGA	Head and neck	Head and Neck squamous cell carcinoma	SBS13	CARMIL3	14	24531703	C	G	S	X	TCA	28
TCGA	Head and neck	Head and Neck squamous cell carcinoma	SBS13	CDKN2A	9	21971000	C	A	E	X	TCC	2
TCGA	Head and neck	Head and Neck squamous cell carcinoma	SBS13	CDKN2A	9	21971096	C	A	E	X	TCC	2
TCGA	Head and neck	Head and Neck squamous cell carcinoma	SBS13	CDKN2A	9	21971096	C	A	E	X	TCC	2
TCGA	Head and neck	Head and Neck squamous cell carcinoma	SBS13	CDKN2A	9	21971096	C	A	E	X	TCC	2
TCGA	Head and neck	Head and Neck squamous cell carcinoma	SBS13	CDKN2A	9	21971153	C	A	E	X	TCC	2
TCGA	Head and neck	Head and Neck squamous cell carcinoma	SBS13	EPHA2	1	16464404	G	C	S	X	TCA	5
TCGA	Head and neck	Head and Neck squamous cell carcinoma	SBS13	EPHA2	1	16464404	G	C	S	X	TCA	5
TCGA	Head and neck	Head and Neck squamous cell carcinoma	SBS13	EPHA2	1	16464404	G	C	S	X	TCA	5
TCGA	Head and neck	Head and Neck squamous cell carcinoma	SBS13	EPHA2	1	16464404	G	C	S	X	TCA	5
TCGA	Head and neck	Head and Neck squamous cell carcinoma	SBS13	FAT1	4	187517826	C	A	E	X	TCG	25
TCGA	Head and neck	Head and Neck squamous cell carcinoma	SBS13	FAT1	4	187517874	C	A	E	X	TCG	25
TCGA	Head and neck	Head and Neck squamous cell carcinoma	SBS13	FAT1	4	187525001	G	C	S	X	TCA	19
TCGA	Head and neck	Head and Neck squamous cell carcinoma	SBS13	FAT1	4	187527363	G	C	S	X	TCA	17
TCGA	Head and neck	Head and Neck squamous cell carcinoma	SBS13	FAT1	4	187530372	C	A	E	X	TCT	16
TCGA	Head and neck	Head and Neck squamous cell carcinoma	SBS13	FAT1	4	187530425	G	C	S	X	TCA	16
TCGA	Head and neck	Head and Neck squamous cell carcinoma	SBS13	FAT1	4	187530425	G	C	S	X	TCA	16
TCGA	Head and neck	Head and Neck squamous cell carcinoma	SBS13	FAT1	4	187530425	G	C	S	X	TCA	16
TCGA	Head and neck	Head and Neck squamous cell carcinoma	SBS13	FAT1	4	187532590	G	C	S	X	TCA	14
TCGA	Head and neck	Head and Neck squamous cell carcinoma	SBS13	FAT1	4	187538164	C	A	E	X	TCA	11
TCGA	Head and neck	Head and Neck squamous cell carcinoma	SBS13	FAT1	4	187538223	G	C	S	X	TCA	11
TCGA	Head and neck	Head and Neck squamous cell carcinoma	SBS13	FAT1	4	187539227	G	C	S	X	TCA	10
TCGA	Head and neck	Head and Neck squamous cell carcinoma	SBS13	FAT1	4	187539227	G	T	S	X	TCA	10
TCGA	Head and neck	Head and Neck squamous cell carcinoma	SBS13	FAT1	4	187541760	C	A	E	X	TCG	10
TCGA	Head and neck	Head and Neck squamous cell carcinoma	SBS13	FAT1	4	187549314	C	A	E	X	TCG	9
TCGA	Head and neck	Head and Neck squamous cell carcinoma	SBS13	FAT1	4	187560919	G	C	S	X	TCA	4
TCGA	Head and neck	Head and Neck squamous cell carcinoma	SBS13	FAT1	4	187560919	G	C	S	X	TCA	4
TCGA	Head and neck	Head and Neck squamous cell carcinoma	SBS13	FAT1	4	187627830	G	C	S	X	TCA	2
TCGA	Head and neck	Head and Neck squamous cell carcinoma	SBS13	FAT1	4	187630504	C	A	E	X	TCA	2
TCGA	Head and neck	Head and Neck squamous cell carcinoma	SBS13	FAT1	4	187630870	C	A	E	X	TCG	2
TCGA	Head and neck	Head and Neck squamous cell carcinoma	SBS13	FAT1	4	187630900	C	A	E	X	TCA	2
TCGA	Head and neck	Head and Neck squamous cell carcinoma	SBS13	HLA-A	6	29910587	G	T	E	X	TCC	2
TCGA	Head and neck	Head and Neck squamous cell carcinoma	SBS13	HLA-A	6	29910797	G	T	E	X	TCG	2
TCGA	Head and neck	Head and Neck squamous cell carcinoma	SBS13	KMT2D	12	49436602	C	A	E	X	TCA	26
TCGA	Head and neck	Head and Neck squamous cell carcinoma	SBS13	KMT2D	12	49438545	C	A	E	X	TCA	19
TCGA	Head and neck	Head and Neck squamous cell carcinoma	SBS13	KMT2D	12	49438595	G	C	S	X	TCA	19
TCGA	Head and neck	Head and Neck squamous cell carcinoma	SBS13	KMT2D	12	49443703	G	C	S	X	TCA	11
TCGA	Head and neck	Head and Neck squamous cell carcinoma	SBS13	KMT2D	12	49443899	C	A	E	X	TCG	11
TCGA	Head and neck	Head and Neck squamous cell carcinoma	SBS13	KMT2D	12	49443973	G	C	S	X	TCA	11
TCGA	Head and neck	Head and Neck squamous cell carcinoma	SBS13	SCAF8	6	155131214	C	G	S	X	TCA	12
TCGA	Head and neck	Head and Neck squamous cell carcinoma	SBS13	SCAF8	6	155145426	C	A	S	X	TCG	17
TCGA	Head and neck	Head and Neck squamous cell carcinoma	SBS13	TGFBR2	3	30691947	C	G	S	X	TCA	3
TCGA	Head and neck	Head and Neck squamous cell carcinoma	SBS13	TGFBR2	3	30691947	C	G	S	X	TCA	3
TCGA	Head and neck	Head and Neck squamous cell carcinoma	SBS13	TGFBR2	3	30713559	C	G	S	X	TCA	4
TCGA	Head and neck	Head and Neck squamous cell carcinoma	SBS13	TGFBR2	3	30713559	C	G	S	X	TCA	4
TCGA	Head and neck	Head and Neck squamous cell carcinoma	SBS13	TP53	17	7574012	C	A	E	X	TCG	10
TCGA	Head and neck	Head and Neck squamous cell carcinoma	SBS13	TP53	17	7577046	C	A	E	X	TCG	8
TCGA	Head and neck	Head and Neck squamous cell carcinoma	SBS13	TP53	17	7577058	C	A	E	X	TCC	8
TCGA	Head and neck	Head and Neck squamous cell carcinoma	SBS13	TP53	17	7577058	C	A	E	X	TCC	8
TCGA	Head and neck	Head and Neck squamous cell carcinoma	SBS13	TP53	17	7577085	C	A	E	X	TCT	8
TCGA	Head and neck	Head and Neck squamous cell carcinoma	SBS13	TP53	17	7578433	G	C	S	X	TCA	5
TCGA	Head and neck	Head and Neck squamous cell carcinoma	SBS13	TP53	17	7579485	C	A	E	X	TCT	4
TCGA	Head and neck	Head and Neck squamous cell carcinoma	SBS13	TP53	17	7579521	C	A	E	X	TCA	4
TCGA	Head and neck	Head and Neck squamous cell carcinoma	SBS13	TP53	17	7579521	C	A	E	X	TCA	4
TCGA	Head and neck	Head and Neck squamous cell carcinoma	SBS13	ZIM3	19	57646326	G	T	S	X	TCA	5
TCGA	Head and neck	Head and Neck squamous cell carcinoma	SBS13	ZIM3	19	57646830	G	C	S	X	TCA	5
TCGA	Head and neck	Head and Neck squamous cell carcinoma	SBS13	ZNF253	19	20002532	C	G	S	X	TCA	4
TCGA	Head and neck	Head and Neck squamous cell carcinoma	SBS13	ZNF253	19	20002778	C	G	S	X	TCA	4
TCGA	Liver	Liver hepatocellular carcinoma	SBS4	ADGRV1	5	89910835	C	A	S	X	TCG	2
TCGA	Liver	Liver hepatocellular carcinoma	SBS4	ADGRV1	5	89925241	T	A	L	X	TTA	9
TCGA	Liver	Liver hepatocellular carcinoma	SBS4	LGR4	11	27389536	C	A	E	X	TCT	18
TCGA	Liver	Liver hepatocellular carcinoma	SBS4	WDR87	19	38378259	C	A	E	X	TCA	6
TCGA	Liver	Liver hepatocellular carcinoma	SBS4	WDR87	19	38378502	C	A	E	X	TCC	6
TCGA	Liver	Liver hepatocellular carcinoma	SBS4	WDR87	19	38378502	C	A	E	X	TCC	6
TCGA	Lung	Lung adenocarcinoma	SBS4	ARID1A	1	27056169	A	T	K	X	TTG	2
TCGA	Lung	Lung adenocarcinoma	SBS4	ARID1A	1	27089556	G	T	G	X	CCG	8
TCGA	Lung	Lung adenocarcinoma	SBS4	ARID1A	1	27092812	G	T	G	X	CCC	9
TCGA	Lung	Lung adenocarcinoma	SBS4	ARID1A	1	27101678	A	T	K	X	TTC	18
TCGA	Lung	Lung adenocarcinoma	SBS4	ARID1A	1	27105682	G	T	E	X	TCT	20
TCGA	Lung	Lung adenocarcinoma	SBS4	CD163	12	7636212	C	A	G	X	CCA	12
TCGA	Lung	Lung adenocarcinoma	SBS4	CD163	12	7639097	G	T	S	X	TCA	10
TCGA	Lung	Lung adenocarcinoma	SBS4	CD163	12	7639558	G	T	S	X	TCG	9
TCGA	Lung	Lung adenocarcinoma	SBS4	CD163	12	7639558	G	T	S	X	TCG	9
TCGA	Lung	Lung adenocarcinoma	SBS4	CD163	12	7651466	G	T	S	X	TCA	4
TCGA	Lung	Lung adenocarcinoma	SBS4	CD163	12	7653945	C	A	E	X	TCC	3
TCGA	Lung	Lung adenocarcinoma	SBS4	CDKN2A	9	21971003	C	A	E	X	TCA	2
TCGA	Lung	Lung adenocarcinoma	SBS4	CMTR2	16	71317669	G	A	Q	X	CCA	3
TCGA	Lung	Lung adenocarcinoma	SBS4	CMTR2	16	71318218	T	A	K	X	TTG	3
TCGA	Lung	Lung adenocarcinoma	SBS4	CMTR2	16	71318329	C	A	G	X	CCC	3
TCGA	Lung	Lung adenocarcinoma	SBS4	CMTR2	16	71318473	C	A	E	X	TCT	3
TCGA	Lung	Lung adenocarcinoma	SBS4	CMTR2	16	71318653	C	A	E	X	TCT	3
TCGA	Lung	Lung adenocarcinoma	SBS4	CMTR2	16	71318668	C	A	G	X	CCC	3
TCGA	Lung	Lung adenocarcinoma	SBS4	CMTR2	16	71318899	C	A	G	X	CCT	3
TCGA	Lung	Lung adenocarcinoma	SBS4	CMTR2	16	71319391	C	A	E	X	TCA	3
TCGA	Lung	Lung adenocarcinoma	SBS4	FAT1	4	187518153	C	A	E	X	TCC	25
TCGA	Lung	Lung adenocarcinoma	SBS4	FAT1	4	187539051	G	A	Q	X	CCA	10
TCGA	Lung	Lung adenocarcinoma	SBS4	FAT1	4	187539651	C	A	E	X	TCC	10
TCGA	Lung	Lung adenocarcinoma	SBS4	FAT1	4	187628476	C	A	E	X	TCC	2
TCGA	Lung	Lung adenocarcinoma	SBS4	KMT2D	12	49437167	C	A	E	X	TCG	24
TCGA	Lung	Lung adenocarcinoma	SBS4	KMT2D	12	49445464	C	A	E	X	TCC	10
TCGA	Lung	Lung adenocarcinoma	SBS4	MGA	15	41988781	G	T	E	X	TCC	3
TCGA	Lung	Lung adenocarcinoma	SBS4	MGA	15	41989078	A	T	K	X	TTA	3
TCGA	Lung	Lung adenocarcinoma	SBS4	MGA	15	41991273	A	T	R	X	CTT	5
TCGA	Lung	Lung adenocarcinoma	SBS4	MGA	15	42000361	G	T	G	X	CCC	7
TCGA	Lung	Lung adenocarcinoma	SBS4	MGA	15	42021492	C	A	S	X	TCA	11
TCGA	Lung	Lung adenocarcinoma	SBS4	MGA	15	42028381	A	T	K	X	TTT	13
TCGA	Lung	Lung adenocarcinoma	SBS4	MGA	15	42042148	G	T	E	X	TCC	17
TCGA	Lung	Lung adenocarcinoma	SBS4	MGA	15	42042358	A	T	K	X	TTC	17
TCGA	Lung	Lung adenocarcinoma	SBS4	MGA	15	42042523	G	T	E	X	TCA	17
TCGA	Lung	Lung adenocarcinoma	SBS4	NF1	17	29541557	T	A	L	X	TTG	13
TCGA	Lung	Lung adenocarcinoma	SBS4	NF1	17	29550532	A	T	K	X	TTG	16
TCGA	Lung	Lung adenocarcinoma	SBS4	NF1	17	29553702	G	T	G	X	CCT	18
TCGA	Lung	Lung adenocarcinoma	SBS4	NF1	17	29654691	C	T	Q	X	CCA	38
TCGA	Lung	Lung adenocarcinoma	SBS4	NF1	17	29661882	G	T	E	X	TCC	40
TCGA	Lung	Lung adenocarcinoma	SBS4	NF1	17	29663414	G	T	G	X	CCC	41
TCGA	Lung	Lung adenocarcinoma	SBS4	NF1	17	29670033	G	T	E	X	TCT	48
TCGA	Lung	Lung adenocarcinoma	SBS4	RB1	13	48881502	G	A	W	X	CCA	2
TCGA	Lung	Lung adenocarcinoma	SBS4	RB1	13	48954377	A	T	R	X	CTG	16
TCGA	Lung	Lung adenocarcinoma	SBS4	RB1	13	49037878	T	A	C	X	GTT	21
TCGA	Lung	Lung adenocarcinoma	SBS4	RB1	13	49039155	A	T	K	X	TTG	22
TCGA	Lung	Lung adenocarcinoma	SBS4	RBM10	X	47028850	G	T	E	X	TCC	3
TCGA	Lung	Lung adenocarcinoma	SBS4	RBM10	X	47034444	G	T	E	X	TCG	6
TCGA	Lung	Lung adenocarcinoma	SBS4	RBM10	X	47038783	G	T	E	X	TCC	9
TCGA	Lung	Lung adenocarcinoma	SBS4	RBM10	X	47040923	G	T	E	X	TCT	14
TCGA	Lung	Lung adenocarcinoma	SBS4	RBM10	X	47041007	G	T	E	X	TCG	14
TCGA	Lung	Lung adenocarcinoma	SBS4	RBM10	X	47041247	G	T	E	X	TCC	15
TCGA	Lung	Lung adenocarcinoma	SBS4	RBM10	X	47041372	C	A	Y	X	ACC	16
TCGA	Lung	Lung adenocarcinoma	SBS4	RBM10	X	47044476	G	A	W	X	CCA	18
TCGA	Lung	Lung adenocarcinoma	SBS4	RBM10	X	47044523	C	T	Q	X	CCA	18
TCGA	Lung	Lung adenocarcinoma	SBS4	RBM10	X	47044595	G	T	E	X	TCG	18
TCGA	Lung	Lung adenocarcinoma	SBS4	RBM10	X	47045157	G	T	E	X	TCG	21
TCGA	Lung	Lung adenocarcinoma	SBS4	SMARCA4	19	11105504	G	T	E	X	TCC	9
TCGA	Lung	Lung adenocarcinoma	SBS4	SMARCA4	19	11105642	G	T	E	X	TCG	9
TCGA	Lung	Lung adenocarcinoma	SBS4	SMARCA4	19	11114068	G	T	E	X	TCC	13
TCGA	Lung	Lung adenocarcinoma	SBS4	SMARCA4	19	11118587	G	T	E	X	TCC	14
TCGA	Lung	Lung adenocarcinoma	SBS4	SMARCA4	19	11130300	C	T	Q	X	CCA	18
TCGA	Lung	Lung adenocarcinoma	SBS4	SMARCA4	19	11138491	G	T	E	X	TCA	24
TCGA	Lung	Lung adenocarcinoma	SBS4	SMARCA4	19	11145653	G	T	E	X	TCC	29
TCGA	Lung	Lung adenocarcinoma	SBS4	SMARCA4	19	11145656	G	T	E	X	TCC	29
TCGA	Lung	Lung adenocarcinoma	SBS4	SMARCA4	19	11170531	G	T	E	X	TCT	33
TCGA	Lung	Lung adenocarcinoma	SBS4	SPAG9	17	49156969	T	A	K	X	TTC	2
TCGA	Lung	Lung adenocarcinoma	SBS4	SPAG9	17	49198014	C	A	E	X	TCC	1
TCGA	Lung	Lung adenocarcinoma	SBS4	STK11	19	1207009	G	T	E	X	TCG	1
TCGA	Lung	Lung adenocarcinoma	SBS4	STK11	19	1207096	A	T	K	X	TTG	1
TCGA	Lung	Lung adenocarcinoma	SBS4	STK11	19	1207105	G	T	E	X	TCC	1
TCGA	Lung	Lung adenocarcinoma	SBS4	STK11	19	1207118	C	A	S	X	TCG	1
TCGA	Lung	Lung adenocarcinoma	SBS4	STK11	19	1207120	G	T	E	X	TCC	1
TCGA	Lung	Lung adenocarcinoma	SBS4	STK11	19	1207120	G	T	E	X	TCC	1
TCGA	Lung	Lung adenocarcinoma	SBS4	STK11	19	1207162	A	T	K	X	TTC	1
TCGA	Lung	Lung adenocarcinoma	SBS4	STK11	19	1207162	A	T	K	X	TTC	1
TCGA	Lung	Lung adenocarcinoma	SBS4	STK11	19	1218447	A	T	K	X	TTG	2
TCGA	Lung	Lung adenocarcinoma	SBS4	STK11	19	1219384	A	T	K	X	TTC	3
TCGA	Lung	Lung adenocarcinoma	SBS4	STK11	19	1220400	G	T	E	X	TCC	4
TCGA	Lung	Lung adenocarcinoma	SBS4	STK11	19	1220430	A	T	K	X	TTG	4
TCGA	Lung	Lung adenocarcinoma	SBS4	STK11	19	1220502	G	T	E	X	TCG	4
TCGA	Lung	Lung adenocarcinoma	SBS4	STK11	19	1220640	C	T	Q	X	CCA	5
TCGA	Lung	Lung adenocarcinoma	SBS4	STK11	19	1220649	G	T	E	X	TCG	5
TCGA	Lung	Lung adenocarcinoma	SBS4	STK11	19	1220649	G	T	E	X	TCG	5
TCGA	Lung	Lung adenocarcinoma	SBS4	STK11	19	1220685	A	T	K	X	TTG	5
TCGA	Lung	Lung adenocarcinoma	SBS4	STK11	19	1221261	A	T	K	X	TTG	6
TCGA	Lung	Lung adenocarcinoma	SBS4	TP53	17	7573976	T	A	K	X	TTG	10
TCGA	Lung	Lung adenocarcinoma	SBS4	TP53	17	7573982	C	A	E	X	TCC	10
TCGA	Lung	Lung adenocarcinoma	SBS4	TP53	17	7574000	C	A	E	X	TCT	10
TCGA	Lung	Lung adenocarcinoma	SBS4	TP53	17	7574000	C	A	E	X	TCT	10
TCGA	Lung	Lung adenocarcinoma	SBS4	TP53	17	7574000	C	A	E	X	TCT	10
TCGA	Lung	Lung adenocarcinoma	SBS4	TP53	17	7574012	C	A	E	X	TCG	10
TCGA	Lung	Lung adenocarcinoma	SBS4	TP53	17	7574021	C	A	E	X	TCA	10
TCGA	Lung	Lung adenocarcinoma	SBS4	TP53	17	7576897	G	A	Q	X	CCA	9
TCGA	Lung	Lung adenocarcinoma	SBS4	TP53	17	7576897	G	A	Q	X	CCA	9
TCGA	Lung	Lung adenocarcinoma	SBS4	TP53	17	7576897	G	A	Q	X	CCA	9
TCGA	Lung	Lung adenocarcinoma	SBS4	TP53	17	7577046	C	A	E	X	TCG	8
TCGA	Lung	Lung adenocarcinoma	SBS4	TP53	17	7577046	C	A	E	X	TCG	8
TCGA	Lung	Lung adenocarcinoma	SBS4	TP53	17	7577046	C	A	E	X	TCG	8
TCGA	Lung	Lung adenocarcinoma	SBS4	TP53	17	7577058	C	A	E	X	TCC	8
TCGA	Lung	Lung adenocarcinoma	SBS4	TP53	17	7577082	C	A	E	X	TCC	8
TCGA	Lung	Lung adenocarcinoma	SBS4	TP53	17	7577573	G	T	Y	X	ACA	7
TCGA	Lung	Lung adenocarcinoma	SBS4	TP53	17	7578224	T	A	R	X	CTG	6
TCGA	Lung	Lung adenocarcinoma	SBS4	TP53	17	7578257	C	A	E	X	TCC	6
TCGA	Lung	Lung adenocarcinoma	SBS4	TP53	17	7578257	C	A	E	X	TCC	6
TCGA	Lung	Lung adenocarcinoma	SBS4	TP53	17	7578419	C	A	E	X	TCC	5
TCGA	Lung	Lung adenocarcinoma	SBS4	TP53	17	7578492	C	T	W	X	CCC	5
TCGA	Lung	Lung adenocarcinoma	SBS4	TP53	17	7578500	G	A	Q	X	GCA	5
TCGA	Lung	Lung adenocarcinoma	SBS4	TP53	17	7579485	C	A	E	X	TCT	4
TCGA	Lung	Lung adenocarcinoma	SBS4	TP53	17	7579485	C	A	E	X	TCT	4
TCGA	Lung	Lung adenocarcinoma	SBS4	TP53	17	7579533	G	A	Q	X	ACA	4
TCGA	Lung	Lung squamous cell carcinoma	SBS4	ARID1A	1	27100075	G	T	E	X	TCC	16
TCGA	Lung	Lung squamous cell carcinoma	SBS4	ARID1A	1	27100075	G	T	E	X	TCC	16
TCGA	Lung	Lung squamous cell carcinoma	SBS4	ARID1A	1	27101342	G	T	E	X	TCG	18
TCGA	Lung	Lung squamous cell carcinoma	SBS4	ARID1A	1	27106324	A	T	K	X	TTG	20
TCGA	Lung	Lung squamous cell carcinoma	SBS4	CD163	12	7633838	C	A	E	X	TCT	15
TCGA	Lung	Lung squamous cell carcinoma	SBS4	CD163	12	7647890	C	A	G	X	CCC	6
TCGA	Lung	Lung squamous cell carcinoma	SBS4	CD163	12	7647932	C	A	E	X	TCC	6
TCGA	Lung	Lung squamous cell carcinoma	SBS4	CD163	12	7653737	G	T	S	X	TCA	3
TCGA	Lung	Lung squamous cell carcinoma	SBS4	CDKN2A	9	21971000	C	A	E	X	TCC	2
TCGA	Lung	Lung squamous cell carcinoma	SBS4	CDKN2A	9	21971000	C	A	E	X	TCC	2
TCGA	Lung	Lung squamous cell carcinoma	SBS4	CDKN2A	9	21971096	C	A	E	X	TCC	2
TCGA	Lung	Lung squamous cell carcinoma	SBS4	CDKN2A	9	21971096	C	A	E	X	TCC	2
TCGA	Lung	Lung squamous cell carcinoma	SBS4	CDKN2A	9	21971153	C	A	E	X	TCC	2
TCGA	Lung	Lung squamous cell carcinoma	SBS4	CDKN2A	9	21974695	G	T	Y	X	ACG	1
TCGA	Lung	Lung squamous cell carcinoma	SBS4	CDKN2A	9	21974730	C	A	E	X	TCC	1
TCGA	Lung	Lung squamous cell carcinoma	SBS4	CDKN2A	9	21974730	C	A	E	X	TCC	1
TCGA	Lung	Lung squamous cell carcinoma	SBS4	CDKN2A	9	21974748	C	A	E	X	TCC	1
TCGA	Lung	Lung squamous cell carcinoma	SBS4	CDKN2A	9	21974792	G	T	S	X	TCG	1
TCGA	Lung	Lung squamous cell carcinoma	SBS4	CMTR2	16	71319517	T	A	R	X	CTA	3
TCGA	Lung	Lung squamous cell carcinoma	SBS4	FAT1	4	187518207	C	A	E	X	TCG	25
TCGA	Lung	Lung squamous cell carcinoma	SBS4	FAT1	4	187522537	G	C	Y	X	ACC	21
TCGA	Lung	Lung squamous cell carcinoma	SBS4	FAT1	4	187525035	C	A	E	X	TCC	19
TCGA	Lung	Lung squamous cell carcinoma	SBS4	FAT1	4	187527247	C	A	G	X	CCC	17
TCGA	Lung	Lung squamous cell carcinoma	SBS4	FAT1	4	187531095	C	A	G	X	CCA	15
TCGA	Lung	Lung squamous cell carcinoma	SBS4	FAT1	4	187539651	C	A	E	X	TCC	10
TCGA	Lung	Lung squamous cell carcinoma	SBS4	FAT1	4	187540860	C	A	E	X	TCA	10
TCGA	Lung	Lung squamous cell carcinoma	SBS4	FAT1	4	187541112	C	A	E	X	TCC	10
TCGA	Lung	Lung squamous cell carcinoma	SBS4	FAT1	4	187541367	C	A	E	X	TCA	10
TCGA	Lung	Lung squamous cell carcinoma	SBS4	FAT1	4	187541907	T	A	R	X	CTT	10
TCGA	Lung	Lung squamous cell carcinoma	SBS4	FAT1	4	187549401	C	A	E	X	TCA	9
TCGA	Lung	Lung squamous cell carcinoma	SBS4	FAT1	4	187557906	C	A	E	X	TCC	5
TCGA	Lung	Lung squamous cell carcinoma	SBS4	FAT1	4	187628734	C	A	G	X	CCA	2
TCGA	Lung	Lung squamous cell carcinoma	SBS4	FAT1	4	187628794	G	A	Q	X	CCA	2
TCGA	Lung	Lung squamous cell carcinoma	SBS4	KMT2D	12	49416382	G	T	Y	X	ACG	51
TCGA	Lung	Lung squamous cell carcinoma	SBS4	KMT2D	12	49419998	C	A	E	X	TCC	48
TCGA	Lung	Lung squamous cell carcinoma	SBS4	KMT2D	12	49420841	C	A	E	X	TCT	48
TCGA	Lung	Lung squamous cell carcinoma	SBS4	KMT2D	12	49427360	C	A	G	X	CCG	39
TCGA	Lung	Lung squamous cell carcinoma	SBS4	KMT2D	12	49431142	G	A	Q	X	CCA	34
TCGA	Lung	Lung squamous cell carcinoma	SBS4	KMT2D	12	49434115	T	A	K	X	TTA	31
TCGA	Lung	Lung squamous cell carcinoma	SBS4	KMT2D	12	49436563	C	A	E	X	TCT	26
TCGA	Lung	Lung squamous cell carcinoma	SBS4	KMT2D	12	49437746	C	A	E	X	TCC	22
TCGA	Lung	Lung squamous cell carcinoma	SBS4	KMT2D	12	49438644	C	A	G	X	CCT	19
TCGA	Lung	Lung squamous cell carcinoma	SBS4	KMT2D	12	49442950	C	A	G	X	CCA	12
TCGA	Lung	Lung squamous cell carcinoma	SBS4	KMT2D	12	49444762	C	A	E	X	TCA	10
TCGA	Lung	Lung squamous cell carcinoma	SBS4	KMT2D	12	49444831	C	A	E	X	TCC	10
TCGA	Lung	Lung squamous cell carcinoma	SBS4	KMT2D	12	49445089	C	A	E	X	TCA	10
TCGA	Lung	Lung squamous cell carcinoma	SBS4	KMT2D	12	49445440	C	A	E	X	TCA	10
TCGA	Lung	Lung squamous cell carcinoma	SBS4	KMT2D	12	49445464	C	A	E	X	TCC	10
TCGA	Lung	Lung squamous cell carcinoma	SBS4	KMT2D	12	49445917	C	A	E	X	TCC	10
TCGA	Lung	Lung squamous cell carcinoma	SBS4	KMT2D	12	49446157	C	A	E	X	TCC	10
TCGA	Lung	Lung squamous cell carcinoma	SBS4	MGA	15	41962143	G	T	E	X	TCT	2
TCGA	Lung	Lung squamous cell carcinoma	SBS4	NF1	17	29483049	G	T	E	X	TCA	2
TCGA	Lung	Lung squamous cell carcinoma	SBS4	NF1	17	29486094	G	T	E	X	TCC	3
TCGA	Lung	Lung squamous cell carcinoma	SBS4	NF1	17	29509567	G	T	E	X	TCA	8
TCGA	Lung	Lung squamous cell carcinoma	SBS4	NF1	17	29556345	T	A	C	X	GTA	21
TCGA	Lung	Lung squamous cell carcinoma	SBS4	NF1	17	29657369	G	T	E	X	TCG	39
TCGA	Lung	Lung squamous cell carcinoma	SBS4	NF1	17	29664885	G	T	E	X	TCT	44
TCGA	Lung	Lung squamous cell carcinoma	SBS4	NF1	17	29677251	A	T	R	X	CTA	50
TCGA	Lung	Lung squamous cell carcinoma	SBS4	RB1	13	48916776	T	A	C	X	GTA	3
TCGA	Lung	Lung squamous cell carcinoma	SBS4	RB1	13	48919290	T	A	L	X	TTG	4
TCGA	Lung	Lung squamous cell carcinoma	SBS4	RB1	13	48951117	A	T	K	X	TTA	13
TCGA	Lung	Lung squamous cell carcinoma	SBS4	RB1	13	49030410	G	T	E	X	TCT	19
TCGA	Lung	Lung squamous cell carcinoma	SBS4	RB1	13	49033940	G	T	E	X	TCA	20
TCGA	Lung	Lung squamous cell carcinoma	SBS4	RBM10	X	47039834	G	T	E	X	TCA	12
TCGA	Lung	Lung squamous cell carcinoma	SBS4	SMARCA4	19	11114047	G	T	E	X	TCT	13
TCGA	Lung	Lung squamous cell carcinoma	SBS4	SMARCA4	19	11145695	G	T	E	X	TCC	29
TCGA	Lung	Lung squamous cell carcinoma	SBS4	SPAG9	17	49054527	A	T	C	X	GTA	27
TCGA	Lung	Lung squamous cell carcinoma	SBS4	SPAG9	17	49074051	C	A	E	X	TCA	16
TCGA	Lung	Lung squamous cell carcinoma	SBS4	STK11	19	1219381	G	T	E	X	TCC	3
TCGA	Lung	Lung squamous cell carcinoma	SBS4	STK11	19	1221336	A	T	K	X	TTC	6
TCGA	Lung	Lung squamous cell carcinoma	SBS4	TP53	17	7573976	T	A	K	X	TTG	10
TCGA	Lung	Lung squamous cell carcinoma	SBS4	TP53	17	7573982	C	A	E	X	TCC	10
TCGA	Lung	Lung squamous cell carcinoma	SBS4	TP53	17	7577025	T	A	K	X	TTA	8
TCGA	Lung	Lung squamous cell carcinoma	SBS4	TP53	17	7577046	C	A	E	X	TCG	8
TCGA	Lung	Lung squamous cell carcinoma	SBS4	TP53	17	7577046	C	A	E	X	TCG	8
TCGA	Lung	Lung squamous cell carcinoma	SBS4	TP53	17	7577046	C	A	E	X	TCG	8
TCGA	Lung	Lung squamous cell carcinoma	SBS4	TP53	17	7577046	C	A	E	X	TCG	8
TCGA	Lung	Lung squamous cell carcinoma	SBS4	TP53	17	7577046	C	A	E	X	TCG	8
TCGA	Lung	Lung squamous cell carcinoma	SBS4	TP53	17	7577046	C	A	E	X	TCG	8
TCGA	Lung	Lung squamous cell carcinoma	SBS4	TP53	17	7577058	C	A	E	X	TCC	8
TCGA	Lung	Lung squamous cell carcinoma	SBS4	TP53	17	7577058	C	A	E	X	TCC	8
TCGA	Lung	Lung squamous cell carcinoma	SBS4	TP53	17	7577079	C	A	E	X	TCT	8
TCGA	Lung	Lung squamous cell carcinoma	SBS4	TP53	17	7577085	C	A	E	X	TCT	8
TCGA	Lung	Lung squamous cell carcinoma	SBS4	TP53	17	7577127	C	A	E	X	TCA	8
TCGA	Lung	Lung squamous cell carcinoma	SBS4	TP53	17	7577142	C	A	G	X	CCC	8
TCGA	Lung	Lung squamous cell carcinoma	SBS4	TP53	17	7578188	C	A	E	X	TCA	6
TCGA	Lung	Lung squamous cell carcinoma	SBS4	TP53	17	7578239	C	A	E	X	TCC	6
TCGA	Lung	Lung squamous cell carcinoma	SBS4	TP53	17	7578239	C	A	E	X	TCC	6
TCGA	Lung	Lung squamous cell carcinoma	SBS4	TP53	17	7578257	C	A	E	X	TCC	6
TCGA	Lung	Lung squamous cell carcinoma	SBS4	TP53	17	7578419	C	A	E	X	TCC	5
TCGA	Lung	Lung squamous cell carcinoma	SBS4	TP53	17	7579389	G	A	Q	X	CCA	4
TCGA	Lung	Lung squamous cell carcinoma	SBS4	TP53	17	7579406	G	T	S	X	TCA	4
TCGA	Lung	Lung squamous cell carcinoma	SBS4	TP53	17	7579485	C	A	E	X	TCT	4
TCGA	Lung	Lung squamous cell carcinoma	SBS4	TP53	17	7579494	T	A	R	X	CTG	4
TCGA	Lung	Lung squamous cell carcinoma	SBS4	TP53	17	7579494	T	A	R	X	CTG	4
TCGA	Lung	Lung squamous cell carcinoma	SBS4	TP53	17	7579503	C	A	E	X	TCA	4
TCGA	Uterus	Uterine Corpus Endometrial Carcinoma	SBS13	ERBIN	5	65372743	C	G	S	X	TCA	25
TCGA	Uterus	Uterine Corpus Endometrial Carcinoma	SBS13	ERICH6B	13	46142541	C	A	E	X	TCT	9
TCGA	Uterus	Uterine Corpus Endometrial Carcinoma	SBS13	ERICH6B	13	46154779	G	C	S	X	TCA	6
TCGA	Uterus	Uterine Corpus Endometrial Carcinoma	SBS13	FRAS1	4	79328958	C	G	S	X	TCA	31
TCGA	Uterus	Uterine Corpus Endometrial Carcinoma	SBS13	PCDH15	10	55582601	C	A	E	X	TCA	33

## Sheet: S1C SGM-enriched pathways
Term ID	Term name	FDR-adjusted p-value	Enriched genes in pathway	Lung	Liver	Breast	Head and neck	Uterus	Combined
GO:0030308	negative regulation of cell growth	1.55521e-05	TP53|STK11|CDKN2A|RB1|SMARCA4	1	0	0	1	0	0
GO:0045926	negative regulation of growth	1.55521e-05	TP53|STK11|CDKN2A|RB1|SMARCA4|TGFBR2	1	0	0	1	0	0
REAC:R-HSA-3247509	Chromatin modifying enzymes	1.55521e-05	KMT2D|ARID1A|SMARCA4|SETD2|PBRM1|ARID2|KMT2C	1	0	1	1	0	0
REAC:R-HSA-4839726	Chromatin organization	1.55521e-05	KMT2D|ARID1A|SMARCA4|SETD2|PBRM1|ARID2|KMT2C	1	0	1	1	0	0
GO:0016049	cell growth	1.83521e-05	TP53|STK11|KMT2D|CDKN2A|RB1|SMARCA4	1	0	0	1	0	0
GO:0006338	chromatin remodeling	8.65418e-05	RB1|ARID1A|SMARCA4|SETD2|PBRM1|ARID2	1	0	0	0	0	0
GO:0071824	protein-DNA complex subunit organization	8.65418e-05	TP53|RB1|ARID1A|SMARCA4|SETD2	1	0	0	1	0	0
REAC:R-HSA-8878171	Transcriptional regulation by RUNX1	8.65418e-05	KMT2D|ARID1A|SMARCA4|PBRM1|ARID2|KMT2C	1	0	0	1	0	0
GO:0034504	protein localization to nucleus	9.07228e-05	TP53|STK11|CDKN2A|NF1	1	0	0	1	0	0
GO:1900180	regulation of protein localization to nucleus	9.07228e-05	STK11|CDKN2A|NF1|NF2|CDH1	1	0	1	0	0	0
GO:1901796	regulation of signal transduction by p53 class mediator	9.07228e-05	TP53|STK11|CDKN2A|ATM	1	0	0	1	0	0
GO:0051348	negative regulation of transferase activity	9.97863e-05	TP53|CDKN2A|NF1|RB1	1	0	0	1	0	0
GO:0001558	regulation of cell growth	0.000148245	TP53|STK11|CDKN2A|RB1|SMARCA4	1	0	0	1	0	0
GO:2000045	regulation of G1/S transition of mitotic cell cycle	0.000208222	TP53|CDKN2A|RB1|ATM	1	0	0	1	0	0
GO:0007265	Ras protein signal transduction	0.000229031	TP53|CDKN2A|NF1|RB1	1	0	0	1	0	0
GO:0010563	negative regulation of phosphorus metabolic process	0.000350848	TP53|CDKN2A|NF1|RB1	1	0	0	1	0	0
GO:0043010	camera-type eye development	0.000350848	FAT1|NF1|SMARCA4|TGFBR2|NF2|MAX	1	0	0	1	0	0
GO:0045936	negative regulation of phosphate metabolic process	0.000350848	TP53|CDKN2A|NF1|RB1	1	0	0	1	0	0
GO:0071901	negative regulation of protein serine/threonine kinase activity	0.000350848	CDKN2A|NF1|RB1	1	0	0	0	0	0
GO:0072331	signal transduction by p53 class mediator	0.000350848	TP53|STK11|CDKN2A	1	0	0	1	0	0
GO:1902806	regulation of cell cycle G1/S phase transition	0.000350848	TP53|CDKN2A|RB1|ATM	1	0	0	1	0	0
GO:2001020	regulation of response to DNA damage stimulus	0.000350848	TP53|CDKN2A|SETD2|ATM|ARID2	1	0	0	1	0	0
REAC:R-HSA-5633007	Regulation of TP53 Activity	0.000350848	TP53|STK11|CDKN2A|ATM	1	0	0	1	0	0
GO:0050680	negative regulation of epithelial cell proliferation	0.000479298	STK11|NF1|RB1	1	0	0	0	0	0
GO:0006302	double-strand break repair	0.000489947	TP53|SETD2|ATM|FANCM|ARID2	1	0	0	1	0	0
GO:0046822	regulation of nucleocytoplasmic transport	0.000507639	CDKN2A|NF1|SETD2|CDH1	1	0	1	0	0	0
REAC:R-HSA-2559583	Cellular Senescence	0.000508288	TP53|CDKN2A|RB1|ATM	1	0	0	1	0	0
GO:0000082	G1/S transition of mitotic cell cycle	0.000520589	TP53|CDKN2A|RB1|ATM	1	0	0	1	0	0
GO:0001654	eye development	0.000539197	FAT1|NF1|SMARCA4|TGFBR2|NF2|MAX	1	0	0	1	0	0
GO:0150063	visual system development	0.000552436	FAT1|NF1|SMARCA4|TGFBR2|NF2|MAX	1	0	0	1	0	0
GO:0048880	sensory system development	0.000582661	FAT1|NF1|SMARCA4|TGFBR2|NF2|MAX	1	0	0	1	0	0
GO:0051402	neuron apoptotic process	0.000658186	TP53|NF1|RB1|ATM|MAX	1	0	0	1	0	0
GO:0030098	lymphocyte differentiation	0.000691328	TP53|STK11|CDKN2A|ATM|TGFBR2	1	0	0	1	0	0
GO:0044843	cell cycle G1/S phase transition	0.000747349	TP53|CDKN2A|RB1|ATM	1	0	0	1	0	0
GO:0000724	double-strand break repair via homologous recombination	0.000782528	SETD2|ATM|FANCM|ARID2	1	0	0	0	0	0
GO:0000725	recombinational repair	0.000804472	SETD2|ATM|FANCM|ARID2	1	0	0	0	0	0
GO:0030217	T cell differentiation	0.000806249	TP53|STK11|CDKN2A	1	0	0	1	0	0
GO:0030518	intracellular steroid hormone receptor signaling pathway	0.00103347	KMT2D|ARID1A|SMARCA4	1	0	1	0	0	0
GO:1903131	mononuclear cell differentiation	0.00103347	TP53|STK11|CDKN2A|ATM|TGFBR2	1	0	0	1	0	0
GO:0006469	negative regulation of protein kinase activity	0.00106677	CDKN2A|NF1|RB1	1	0	0	0	0	0
GO:0006913	nucleocytoplasmic transport	0.00106677	TP53|CDKN2A|NF1|SETD2	1	0	0	1	0	0
GO:0034728	nucleosome organization	0.00106677	ARID1A|SMARCA4|SETD2|ARID2	1	0	0	0	0	0
GO:0051169	nuclear transport	0.00106677	TP53|CDKN2A|NF1|SETD2	1	0	0	1	0	0
GO:0033673	negative regulation of kinase activity	0.00141473	CDKN2A|NF1|RB1	1	0	0	0	0	0
GO:0043401	steroid hormone mediated signaling pathway	0.00141862	KMT2D|ARID1A|SMARCA4	1	0	1	0	0	0
GO:0032386	regulation of intracellular transport	0.00142524	STK11|CDKN2A|NF1|SETD2	1	0	1	1	0	0
GO:0051052	regulation of DNA metabolic process	0.00142524	TP53|CDKN2A|SETD2|ATM|ARID2	1	0	0	1	0	0
REAC:R-HSA-3700989	Transcriptional Regulation by TP53	0.00156031	TP53|STK11|CDKN2A	1	0	0	1	0	0
GO:0090287	regulation of cellular response to growth factor stimulus	0.00165859	TP53|STK11|NF1	1	0	0	1	0	0
GO:1901990	regulation of mitotic cell cycle phase transition	0.00171092	TP53|CDKN2A|RB1|ATM	1	0	0	1	0	0
GO:0022411	cellular component disassembly	0.00178955	TP53|CDKN2A|ARID1A|SMARCA4	1	0	0	1	0	0
GO:0007369	gastrulation	0.00181927	TP53|SETD2|TGFBR2|NF2	1	0	0	1	0	0
GO:0009416	response to light stimulus	0.00181927	TP53|STK11|NF1	1	0	0	1	0	0
GO:0001894	tissue homeostasis	0.00206017	STK11|NF1|RB1	1	0	0	0	0	0
GO:0007569	cell aging	0.00206017	TP53|CDKN2A|ATM	1	0	0	1	0	0
GO:1902105	regulation of leukocyte differentiation	0.00222266	CDKN2A|NF1|RB1	1	0	0	1	0	0
GO:0070997	neuron death	0.00226402	TP53|NF1|RB1|ATM|MAX	1	0	0	0	0	0
GO:1902749	regulation of cell cycle G2/M phase transition	0.00226402	TP53|CDKN2A|ATM	1	0	0	1	0	0
GO:0006333	chromatin assembly or disassembly	0.00234487	TP53|ARID1A|SMARCA4|ARID2	1	0	0	1	0	0
GO:0010906	regulation of glucose metabolic process	0.00234549	TP53|STK11	1	0	0	0	0	0
GO:0050767	regulation of neurogenesis	0.00234549	TP53|STK11|NF1	1	0	0	0	0	0
GO:0017015	regulation of transforming growth factor beta receptor signaling pathway	0.00236188	TP53|STK11	1	0	0	1	0	0
GO:0031330	negative regulation of cellular catabolic process	0.00236188	TP53|CDKN2A|RBM10	1	0	0	1	0	0
GO:0046651	lymphocyte proliferation	0.00236188	TP53|CDKN2A|ATM|TGFBR2	1	0	0	1	0	0
GO:0071482	cellular response to light stimulus	0.00236188	TP53|STK11	1	0	0	1	0	0
GO:1903844	regulation of cellular response to transforming growth factor beta stimulus	0.0023716	TP53|STK11	1	0	0	1	0	0
GO:0032943	mononuclear cell proliferation	0.00237456	TP53|CDKN2A|ATM|TGFBR2	1	0	0	1	0	0
GO:0001666	response to hypoxia	0.00240062	TP53|NF1|ATM|TGFBR2	1	0	0	1	0	0
GO:0009755	hormone-mediated signaling pathway	0.00246106	KMT2D|ARID1A|SMARCA4	1	0	0	0	0	0
GO:0001933	negative regulation of protein phosphorylation	0.00248106	CDKN2A|NF1|RB1	1	0	0	0	0	0
GO:0007568	aging	0.00248106	TP53|CDKN2A|ATM|TGFBR2	1	0	0	1	0	0
GO:0060249	anatomical structure homeostasis	0.00253221	STK11|NF1|RB1	1	0	0	0	0	0
GO:0010212	response to ionizing radiation	0.00259769	TP53|STK11|ATM	1	0	0	0	0	0
GO:0036293	response to decreased oxygen levels	0.00259769	TP53|NF1|ATM|TGFBR2	1	0	0	1	0	0
GO:0042110	T cell activation	0.00259772	TP53|STK11|CDKN2A	1	0	0	1	0	0
GO:0045786	negative regulation of cell cycle	0.00259772	TP53|CDKN2A|RB1|ATM	1	0	0	1	0	0
GO:0050678	regulation of epithelial cell proliferation	0.00270848	STK11|NF1|RB1	1	0	0	0	0	0
GO:0009411	response to UV	0.00272077	TP53|STK11	1	0	0	1	0	0
GO:0010675	regulation of cellular carbohydrate metabolic process	0.00272077	TP53|STK11	1	0	0	0	0	0
GO:0030010	establishment of cell polarity	0.00272077	FAT1|STK11	1	0	0	1	0	0
GO:0070661	leukocyte proliferation	0.00272077	TP53|CDKN2A|ATM|TGFBR2	1	0	0	1	0	0
GO:0071383	cellular response to steroid hormone stimulus	0.00272077	KMT2D|ARID1A|SMARCA4	1	0	0	0	0	0
GO:1901987	regulation of cell cycle phase transition	0.00283469	TP53|CDKN2A|RB1|ATM	1	0	0	1	0	0
GO:0048545	response to steroid hormone	0.0028672	KMT2D|ARID1A|SMARCA4|TGFBR2	1	0	0	1	0	0
GO:0042326	negative regulation of phosphorylation	0.00289843	CDKN2A|NF1|RB1	1	0	0	0	0	0
GO:2001233	regulation of apoptotic signaling pathway	0.00289843	TP53|NF1|RB1	1	0	0	1	0	0
GO:0070482	response to oxygen levels	0.00290311	TP53|NF1|ATM|TGFBR2	1	0	0	1	0	0
GO:0071900	regulation of protein serine/threonine kinase activity	0.00290311	CDKN2A|NF1|RB1	1	0	0	0	0	0
GO:0009314	response to radiation	0.00291024	TP53|STK11|NF1	1	0	0	1	0	0
GO:0051960	regulation of nervous system development	0.00291024	TP53|STK11|NF1	1	0	0	0	0	0
GO:0048732	gland development	0.00296221	STK11|NF1|ATM|TGFBR2|CDH1	1	0	0	1	0	0
GO:1903706	regulation of hemopoiesis	0.00296221	CDKN2A|NF1|RB1	1	0	0	1	0	0
GO:0065004	protein-DNA complex assembly	0.00297746	TP53|RB1|SMARCA4	1	0	0	0	0	0
GO:0009895	negative regulation of catabolic process	0.00298464	TP53|CDKN2A|RBM10	1	0	0	1	0	0
GO:0044772	mitotic cell cycle phase transition	0.00320297	TP53|CDKN2A|RB1|ATM	1	0	0	1	0	0
GO:0006109	regulation of carbohydrate metabolic process	0.00343825	TP53|STK11	1	0	0	0	0	0
GO:0044839	cell cycle G2/M phase transition	0.00349158	TP53|CDKN2A|ATM	1	0	0	1	0	0
GO:0050673	epithelial cell proliferation	0.00349158	STK11|NF1|RB1	1	0	0	0	0	0
GO:0071478	cellular response to radiation	0.00349158	TP53|STK11	1	0	0	1	0	0
GO:0007179	transforming growth factor beta receptor signaling pathway	0.00363897	TP53|STK11	1	0	0	1	0	0
GO:2001022	positive regulation of response to DNA damage stimulus	0.00370657	CDKN2A|ATM|ARID2	1	0	0	1	0	0
GO:0060284	regulation of cell development	0.00374979	TP53|STK11|NF1	1	0	0	1	0	0
GO:0006006	glucose metabolic process	0.00376314	TP53|STK11	1	0	0	0	0	0
GO:0008637	apoptotic mitochondrial changes	0.00376314	TP53|CDKN2A	1	0	0	1	0	0
GO:0042770	signal transduction in response to DNA damage	0.00376314	TP53|CDKN2A|ATM	1	0	0	1	0	0
GO:0007346	regulation of mitotic cell cycle	0.00383512	TP53|CDKN2A|RB1|ATM	1	0	0	1	0	0
GO:0071887	leukocyte apoptotic process	0.00394845	TP53|CDKN2A	1	0	0	1	0	0
GO:0016570	histone modification	0.00398437	TP53|KMT2D|SETD2|ATM	1	0	0	1	0	0
GO:0016072	rRNA metabolic process	0.00408236	TP53|CDKN2A|SMARCA4	1	0	0	1	0	0
GO:0030522	intracellular receptor signaling pathway	0.00413658	KMT2D|ARID1A|SMARCA4	1	0	0	0	0	0
GO:0030336	negative regulation of cell migration	0.00417151	NF1|ARID2|NF2|CDH1	1	0	0	0	0	0
GO:1901991	negative regulation of mitotic cell cycle phase transition	0.00419928	TP53|RB1|ATM	1	0	0	0	0	0
GO:0007163	establishment or maintenance of cell polarity	0.00444189	FAT1|STK11	1	0	0	0	0	0
GO:1902106	negative regulation of leukocyte differentiation	0.00446762	CDKN2A|NF1	1	0	0	1	0	0
REAC:R-HSA-2559580	Oxidative Stress Induced Senescence	0.00446762	TP53|CDKN2A	1	0	0	1	0	0
GO:0006310	DNA recombination	0.00456859	SETD2|ATM|FANCM|ARID2	1	0	0	0	0	0
GO:0051236	establishment of RNA localization	0.00456859	SETD2|ATM|TGFBR2	1	0	0	0	0	0
GO:1903707	negative regulation of hemopoiesis	0.00456859	CDKN2A|NF1	1	0	0	1	0	0
GO:0001952	regulation of cell-matrix adhesion	0.00465297	CDKN2A|NF1|NF2	1	0	0	0	0	0
GO:0007162	negative regulation of cell adhesion	0.00465297	CDKN2A|NF1|NF2|CDH1	1	0	0	0	0	0
GO:0019318	hexose metabolic process	0.00465297	TP53|STK11	1	0	0	0	0	0
GO:0043523	regulation of neuron apoptotic process	0.00465297	TP53|NF1|ATM	1	0	0	1	0	0
GO:0071560	cellular response to transforming growth factor beta stimulus	0.00465297	TP53|STK11	1	0	0	1	0	0
GO:1901652	response to peptide	0.00465297	TP53|STK11|RB1|INPPL1|MAX	1	0	0	0	0	0
GO:2000146	negative regulation of cell motility	0.00465297	NF1|ARID2|NF2|CDH1	1	0	0	0	0	0
GO:0071559	response to transforming growth factor beta	0.00485029	TP53|STK11	1	0	0	1	0	0
GO:0031400	negative regulation of protein modification process	0.00499689	CDKN2A|NF1|RB1	1	0	0	0	0	0
GO:0051271	negative regulation of cellular component movement	0.00501195	NF1|ARID2|NF2|CDH1	1	0	0	0	0	0
GO:0090092	regulation of transmembrane receptor protein serine/threonine kinase signaling pathway	0.0051313	TP53|STK11	1	0	0	1	0	0
GO:0005996	monosaccharide metabolic process	0.00525247	TP53|STK11	1	0	0	0	0	0
GO:0034968	histone lysine methylation	0.00565384	KMT2D|SETD2|KMT2C	1	0	0	1	0	0
GO:0048568	embryonic organ development	0.00565384	TP53|SETD2|TGFBR2|ARID2|BIRC6	1	0	0	1	0	0
GO:0048593	camera-type eye morphogenesis	0.00600483	FAT1|NF1	1	0	0	1	0	0
GO:0044262	cellular carbohydrate metabolic process	0.00612147	TP53|STK11	1	0	0	0	0	0
GO:2001235	positive regulation of apoptotic signaling pathway	0.00612147	TP53|NF1	1	0	0	1	0	0
GO:0040013	negative regulation of locomotion	0.00653985	NF1|ARID2|NF2|CDH1	1	0	0	0	0	0
GO:0097193	intrinsic apoptotic signaling pathway	0.00653985	TP53|STK11	1	0	0	1	0	0
GO:0006403	RNA localization	0.00660462	SETD2|ATM|TGFBR2	1	0	0	0	0	0
GO:0045930	negative regulation of mitotic cell cycle	0.00660462	TP53|RB1|ATM	1	0	0	0	0	0
GO:0002761	regulation of myeloid leukocyte differentiation	0.00674854	NF1|RB1	1	0	0	0	0	0
GO:0050768	negative regulation of neurogenesis	0.00678875	TP53|NF1	1	0	0	1	0	0
REAC:R-HSA-3108232	SUMO E3 ligases SUMOylate target proteins	0.00683774	TP53|CDKN2A	1	0	0	1	0	0
GO:0048588	developmental cell growth	0.00690876	STK11|KMT2D	1	0	0	1	0	0
GO:0042098	T cell proliferation	0.00693547	TP53|CDKN2A|TGFBR2	1	0	0	1	0	0
GO:0043414	macromolecule methylation	0.00693547	KMT2D|CMTR2|SETD2|KMT2C	1	0	0	1	0	0
GO:0051961	negative regulation of nervous system development	0.00693547	TP53|NF1	1	0	0	1	0	0
GO:0071214	cellular response to abiotic stimulus	0.00693547	TP53|STK11	1	0	0	1	0	0
GO:0104004	cellular response to environmental stimulus	0.00693547	TP53|STK11	1	0	0	1	0	0
REAC:R-HSA-109581	Apoptosis	0.00693547	TP53|CDKN2A	1	0	0	1	0	0
REAC:R-HSA-2990846	SUMOylation	0.00693547	TP53|CDKN2A	1	0	0	1	0	0
GO:0061351	neural precursor cell proliferation	0.00705369	TP53|NF1|NF2	1	0	0	0	0	0
GO:0018022	peptidyl-lysine methylation	0.00720096	KMT2D|SETD2|KMT2C	1	0	0	1	0	0
GO:0002573	myeloid leukocyte differentiation	0.00721786	NF1|RB1|TGFBR2	1	0	0	1	0	0
GO:0010506	regulation of autophagy	0.00723116	TP53|STK11	1	0	0	0	0	0
GO:0014706	striated muscle tissue development	0.00728213	NF1|RB1|TGFBR2|ARID2	1	0	0	1	0	0
GO:1901988	negative regulation of cell cycle phase transition	0.00749704	TP53|RB1|ATM	1	0	0	0	0	0
GO:0050821	protein stabilization	0.00769868	TP53|CDKN2A	1	0	0	1	0	0
GO:0062012	regulation of small molecule metabolic process	0.00769868	TP53|STK11	1	0	0	0	0	0
GO:0007178	transmembrane receptor protein serine/threonine kinase signaling pathway	0.00805169	TP53|STK11	1	0	0	1	0	0
GO:0006606	protein import into nucleus	0.00822818	TP53|NF1	1	0	0	1	0	0
GO:0016571	histone methylation	0.00832644	KMT2D|SETD2|KMT2C	1	0	0	1	0	0
GO:0048592	eye morphogenesis	0.00832644	FAT1|NF1	1	0	0	1	0	0
GO:0048771	tissue remodeling	0.00832644	TP53|NF1	1	0	0	1	0	0
GO:0050670	regulation of lymphocyte proliferation	0.00832644	CDKN2A|ATM|TGFBR2	1	0	0	1	0	0
GO:0051170	import into nucleus	0.00832644	TP53|NF1	1	0	0	1	0	0
GO:0060537	muscle tissue development	0.00832644	NF1|RB1|TGFBR2|ARID2	1	0	0	1	0	0
REAC:R-HSA-5357801	Programmed Cell Death	0.00843491	TP53|CDKN2A	1	0	0	1	0	0
GO:0032944	regulation of mononuclear cell proliferation	0.00854411	CDKN2A|ATM|TGFBR2	1	0	0	1	0	0
REAC:R-HSA-453279	Mitotic G1 phase and G1/S transition	0.00866775	CDKN2A|RB1|MAX	1	0	0	0	0	0
GO:0106106	cold-induced thermogenesis	0.00872643	STK11|RB1	1	0	0	0	0	0
GO:0120161	regulation of cold-induced thermogenesis	0.00872643	STK11|RB1	1	0	0	0	0	0
GO:0010721	negative regulation of cell development	0.0089212	TP53|NF1	1	0	0	1	0	0
GO:0071466	cellular response to xenobiotic stimulus	0.00916823	TP53|RB1	1	0	0	0	0	0
REAC:R-HSA-69620	Cell Cycle Checkpoints	0.00916823	TP53|CDKN2A|ATM	1	0	0	1	0	0
GO:0009410	response to xenobiotic stimulus	0.00938098	TP53|RB1|TGFBR2	1	0	0	1	0	0
GO:0060348	bone development	0.00948982	TP53|TGFBR2|INPPL1	0	0	0	1	0	0
GO:0070663	regulation of leukocyte proliferation	0.0099277	CDKN2A|ATM|TGFBR2	1	0	0	1	0	0
GO:1990845	adaptive thermogenesis	0.0099277	STK11|RB1	1	0	0	0	0	0
GO:0007519	skeletal muscle tissue development	0.00999562	NF1|RB1	1	0	0	0	0	0
GO:0010948	negative regulation of cell cycle process	0.0101831	TP53|RB1|ATM	1	0	0	0	0	0
GO:0032259	methylation	0.0101831	KMT2D|CMTR2|SETD2|KMT2C	1	0	0	1	0	0
GO:0030900	forebrain development	0.0102149	NF1|SETD2|NF2|CDH1	1	0	0	0	0	0
GO:1901214	regulation of neuron death	0.0102149	TP53|NF1|ATM	1	0	0	0	0	0
GO:0051090	regulation of DNA-binding transcription factor activity	0.0103711	CDKN2A|RB1|SMARCA4	1	0	0	0	0	0
GO:0048705	skeletal system morphogenesis	0.0106655	SETD2|TGFBR2|INPPL1	0	0	0	0	0	1
GO:0060538	skeletal muscle organ development	0.0109728	NF1|RB1	1	0	0	0	0	0
GO:0043433	negative regulation of DNA-binding transcription factor activity	0.0110408	CDKN2A|RB1	1	0	0	0	0	0
GO:0018205	peptidyl-lysine modification	0.011454	KMT2D|CDKN2A|SETD2|KMT2C	1	0	0	1	0	0
GO:0001659	temperature homeostasis	0.011561	STK11|RB1	1	0	0	0	0	0
GO:0010810	regulation of cell-substrate adhesion	0.0118082	CDKN2A|NF1	1	0	0	1	0	0
GO:0017038	protein import	0.0119665	TP53|NF1	1	0	0	1	0	0
GO:0022408	negative regulation of cell-cell adhesion	0.0124298	CDKN2A|NF2|CDH1	1	0	0	0	0	0
GO:0042113	B cell activation	0.0126586	TP53|CDKN2A|ATM	1	0	0	1	0	0
GO:0007160	cell-matrix adhesion	0.013123	CDKN2A|NF1	1	0	0	0	0	0
GO:0033157	regulation of intracellular protein transport	0.0137492	CDKN2A|NF1	1	0	1	0	0	0
GO:0006479	protein methylation	0.0138843	KMT2D|SETD2|KMT2C	1	0	0	1	0	0
GO:0008213	protein alkylation	0.0138843	KMT2D|SETD2|KMT2C	1	0	0	1	0	0
GO:0043434	response to peptide hormone	0.0138843	STK11|RB1|INPPL1|MAX	1	0	0	0	0	0
GO:0045637	regulation of myeloid cell differentiation	0.0146747	NF1|RB1	1	0	0	0	0	0
GO:0022407	regulation of cell-cell adhesion	0.0147782	CDKN2A|TGFBR2|NF2|CDH1	1	0	0	1	0	0
GO:0031647	regulation of protein stability	0.0147978	TP53|CDKN2A	1	0	0	1	0	0
GO:0032984	protein-containing complex disassembly	0.0165845	ARID1A|SMARCA4|ARID2	1	0	1	0	0	0
GO:0042100	B cell proliferation	0.0172235	CDKN2A|ATM	1	0	0	0	0	0
GO:0035282	segmentation	0.0174746	TP53|ATM	1	0	0	1	0	0
GO:0032006	regulation of TOR signaling	0.0180666	STK11|ATM	1	0	0	0	0	0
GO:0010638	positive regulation of organelle organization	0.0181447	TP53|RB1|ATM|NF2	1	0	1	0	0	0
GO:0009408	response to heat	0.0182123	NF1|ATM	1	0	0	0	0	0
GO:0045861	negative regulation of proteolysis	0.0182123	TP53|CDKN2A	1	0	0	1	0	0
GO:0090596	sensory organ morphogenesis	0.0185853	FAT1|NF1	1	0	0	1	0	0
GO:0008630	intrinsic apoptotic signaling pathway in response to DNA damage	0.0186506	TP53|ATM	1	0	0	1	0	0
GO:0071695	anatomical structure maturation	0.0187232	NF1|RB1	1	0	0	0	0	0
GO:0006352	DNA-templated transcription initiation	0.0188273	TP53|SMARCA4	1	0	0	0	0	0
GO:0043254	regulation of protein-containing complex assembly	0.0188273	TP53|RB1|ATM	1	0	0	1	0	0
GO:0001701	in utero embryonic development	0.0193578	TP53|SETD2|TGFBR2|BIRC6	0	0	0	1	0	0
GO:0003007	heart morphogenesis	0.0197342	TP53|TGFBR2|ARID2	1	0	0	1	0	0
GO:0007088	regulation of mitotic nuclear division	0.0200903	RB1|ATM	1	0	0	0	0	0
GO:2000278	regulation of DNA biosynthetic process	0.0200903	TP53|ATM	1	0	0	0	0	0
GO:0002683	negative regulation of immune system process	0.0201352	CDKN2A|NF1|ATM	1	0	0	0	0	0
GO:0010389	regulation of G2/M transition of mitotic cell cycle	0.0201727	CDKN2A|ATM	1	0	0	0	0	0
GO:0098813	nuclear chromosome segregation	0.0201727	RB1|ATM|FANCM	1	0	0	0	0	0
GO:0000077	DNA damage checkpoint signaling	0.022194	TP53|ATM	1	0	0	0	0	0
GO:0034655	nucleobase-containing compound catabolic process	0.0227186	CDKN2A|RBM10|ATM	1	0	0	0	0	0
GO:0051053	negative regulation of DNA metabolic process	0.0227186	TP53|ATM	1	0	0	0	0	0
GO:0048608	reproductive structure development	0.0231245	STK11|SETD2|ATM	1	0	0	0	0	0
GO:0061458	reproductive system development	0.0234677	STK11|SETD2|ATM	1	0	0	0	0	0
GO:0031929	TOR signaling	0.0238781	STK11|ATM	1	0	0	0	0	0
GO:0003279	cardiac septum development	0.0244089	TP53|TGFBR2	1	0	0	1	0	0
GO:0031570	DNA integrity checkpoint signaling	0.0244089	TP53|ATM	1	0	0	0	0	0
GO:0021700	developmental maturation	0.0252129	NF1|RB1	1	0	0	0	0	0
GO:0051168	nuclear export	0.0260245	CDKN2A|SETD2	1	0	0	0	0	0
GO:0007093	mitotic cell cycle checkpoint signaling	0.0263307	TP53|ATM	1	0	0	0	0	0
GO:0060349	bone morphogenesis	0.0263307	TGFBR2|INPPL1	0	0	0	0	0	1
GO:0001655	urogenital system development	0.0264016	STK11|NF1	1	0	0	0	0	0
GO:1904019	epithelial cell apoptotic process	0.0264016	RB1|TGFBR2	1	0	0	0	0	0
GO:0031589	cell-substrate adhesion	0.0264821	CDKN2A|NF1	1	0	0	1	0	0
GO:0002062	chondrocyte differentiation	0.026636	RB1|TGFBR2	0	0	0	0	0	1
GO:0046700	heterocycle catabolic process	0.0269543	CDKN2A|RBM10|ATM	1	0	0	0	0	0
GO:0030099	myeloid cell differentiation	0.0269902	NF1|RB1|TGFBR2	1	0	0	1	0	0
GO:0018107	peptidyl-threonine phosphorylation	0.0274598	STK11|TGFBR2	1	0	0	0	0	0
GO:0021915	neural tube development	0.0274598	NF1|SETD2	1	0	0	0	0	0
GO:0044270	cellular nitrogen compound catabolic process	0.0274598	CDKN2A|RBM10|ATM	1	0	0	0	0	0
GO:0051783	regulation of nuclear division	0.0277766	RB1|ATM	1	0	0	0	0	0
GO:1903829	positive regulation of protein localization	0.027835	STK11|CDKN2A	1	0	0	1	0	0
GO:0032868	response to insulin	0.0284084	RB1|INPPL1|MAX	0	0	1	0	0	0
GO:0030198	extracellular matrix organization	0.0288857	NF1|RB1	1	0	0	0	0	0
GO:0098742	cell-cell adhesion via plasma-membrane adhesion molecules	0.0288857	FAT1|TGFBR2|CDH1	0	0	0	1	0	0
REAC:R-HSA-73894	DNA Repair	0.0288857	TP53|ATM|FANCM	1	0	0	0	0	0
GO:0043062	extracellular structure organization	0.0289138	NF1|RB1	1	0	0	0	0	0
GO:0019439	aromatic compound catabolic process	0.0289716	CDKN2A|RBM10|ATM	1	0	0	0	0	0
GO:0045229	external encapsulating structure organization	0.029029	NF1|RB1	1	0	0	0	0	0
GO:0030183	B cell differentiation	0.029045	TP53|ATM	1	0	0	0	0	0
GO:0003206	cardiac chamber morphogenesis	0.0294274	TP53|TGFBR2	1	0	0	1	0	0
GO:0035264	multicellular organism growth	0.0295832	TP53|ATM	1	0	0	1	0	0
GO:0018210	peptidyl-threonine modification	0.0301263	STK11|TGFBR2	1	0	0	0	0	0
GO:0007517	muscle organ development	0.0301872	NF1|RB1	1	0	0	0	0	0
GO:0007059	chromosome segregation	0.030472	RB1|ATM|FANCM	1	0	0	0	0	0
GO:0048706	embryonic skeletal system development	0.0311796	SETD2|TGFBR2	0	0	0	0	0	1
GO:0007292	female gamete generation	0.0313241	KMT2D|ATM	1	0	0	0	0	0
GO:0000086	G2/M transition of mitotic cell cycle	0.0318154	CDKN2A|ATM	1	0	0	0	0	0
GO:0031056	regulation of histone modification	0.0318154	TP53|ATM	1	0	0	0	0	0
GO:0045165	cell fate commitment	0.0318154	TP53|MGA	1	0	0	0	0	0
GO:0048565	digestive tract development	0.0318154	RB1|TGFBR2	1	0	0	0	0	0
GO:0051250	negative regulation of lymphocyte activation	0.0318154	CDKN2A|ATM	1	0	0	0	0	0
GO:1901653	cellular response to peptide	0.0318154	TP53|RB1	1	0	0	0	0	0
GO:0001738	morphogenesis of a polarized epithelium	0.0318769	FAT1	0	0	0	1	0	0
REAC:R-HSA-5693532	DNA Double-Strand Break Repair	0.0351112	TP53|ATM	1	0	0	0	0	0
GO:0032147	activation of protein kinase activity	0.0352174	STK11|TGFBR2	1	0	0	0	0	0
REAC:R-HSA-201681	TCF dependent signaling in response to WNT	0.0352387	KMT2D|SMARCA4	1	0	0	0	0	0
REAC:R-HSA-69481	G2/M Checkpoints	0.0352387	TP53|ATM	1	0	0	0	0	0
GO:2000377	regulation of reactive oxygen species metabolic process	0.0353129	TP53|TGFBR2	1	0	0	1	0	0
GO:0000070	mitotic sister chromatid segregation	0.0356725	RB1|ATM	1	0	0	0	0	0
GO:0006661	phosphatidylinositol biosynthetic process	0.0362949	ATM|INPPL1	0	0	0	0	0	1
GO:0055123	digestive system development	0.036388	RB1|TGFBR2	0	0	0	0	0	1
GO:0000018	regulation of DNA recombination	0.0364696	SETD2|ARID2	1	0	0	0	0	0
GO:0007224	smoothened signaling pathway	0.0366136	RB1|TGFBR2	0	0	0	0	0	1
GO:0000075	cell cycle checkpoint signaling	0.0367804	TP53|ATM	1	0	0	0	0	0
GO:0007389	pattern specification process	0.0367804	TP53|ATM|TGFBR2	0	0	0	1	0	0
GO:0042593	glucose homeostasis	0.0367804	STK11|SMARCA4	1	0	0	0	0	0
GO:0033500	carbohydrate homeostasis	0.036869	STK11|SMARCA4	1	0	0	0	0	0
GO:0009266	response to temperature stimulus	0.0377375	NF1|ATM	1	0	0	0	0	0
GO:0021761	limbic system development	0.0399284	NF1|NF2	0	0	0	0	0	1
GO:0001837	epithelial to mesenchymal transition	0.0399991	ZNF750|TGFBR2	0	0	0	0	0	1
GO:0045580	regulation of T cell differentiation	0.0399991	CDKN2A|TGFBR2	0	0	0	1	0	0
GO:0071897	DNA biosynthetic process	0.040083	TP53|ATM	1	0	0	0	0	0
GO:0002695	negative regulation of leukocyte activation	0.041201	CDKN2A|ATM	1	0	0	0	0	0
GO:0051223	regulation of protein transport	0.041685	CDKN2A|NF1	0	0	1	1	0	0
GO:1902107	positive regulation of leukocyte differentiation	0.0418185	RB1|TGFBR2	0	0	0	0	0	1
GO:1903708	positive regulation of hemopoiesis	0.0418185	RB1|TGFBR2	0	0	0	0	0	1
GO:0007127	meiosis I	0.0418254	ATM|FANCM	0	0	0	0	0	1
GO:0007156	homophilic cell adhesion via plasma membrane adhesion molecules	0.0418261	FAT1	0	0	0	1	0	0
GO:0033044	regulation of chromosome organization	0.0420224	RB1|ATM	1	0	0	0	0	0
GO:0031334	positive regulation of protein-containing complex assembly	0.0429853	TP53|ATM	1	0	0	0	0	0
GO:0050657	nucleic acid transport	0.0429853	SETD2|TGFBR2	0	0	0	0	0	1
GO:0050658	RNA transport	0.0429853	SETD2|TGFBR2	0	0	0	0	0	1
GO:0000819	sister chromatid segregation	0.0438337	RB1|ATM	1	0	0	0	0	0
GO:0050864	regulation of B cell activation	0.0438337	CDKN2A|ATM	1	0	0	0	0	0
GO:0061982	meiosis I cell cycle process	0.0444199	ATM|FANCM	0	0	0	0	0	1
GO:0003205	cardiac chamber development	0.0449612	TP53|TGFBR2	1	0	0	1	0	0
GO:0048863	stem cell differentiation	0.0450503	TP53|SETD2	1	0	0	0	0	0
REAC:R-HSA-449147	Signaling by Interleukins	0.0455034	TP53|SMARCA4|INPPL1	1	0	0	0	0	0
GO:0001704	formation of primary germ layer	0.0455785	SETD2|NF2	0	0	0	0	0	1
GO:1903322	positive regulation of protein modification by small protein conjugation or removal	0.0462047	CDKN2A|FANCM	1	0	0	1	0	0
GO:0006282	regulation of DNA repair	0.046584	SETD2|ARID2	1	0	0	0	0	0
GO:0042129	regulation of T cell proliferation	0.0471644	CDKN2A|TGFBR2	0	0	0	1	0	0
GO:0050866	negative regulation of cell activation	0.0476313	CDKN2A|ATM	1	0	0	0	0	0
GO:0006476	protein deacetylation	0.0480176	TP53	1	0	0	0	0	0
GO:0002064	epithelial cell development	0.0486388	FAT1	1	0	0	1	0	0
GO:0021549	cerebellum development	0.0486388	TP53	1	0	0	0	0	0
GO:0006275	regulation of DNA replication	0.0489464	TP53	1	0	0	0	0	0
GO:0046488	phosphatidylinositol metabolic process	0.0495274	ATM|INPPL1	0	0	0	0	0	1
GO:0009952	anterior/posterior pattern specification	0.0497428	TP53|ATM	1	0	0	0	0	0
REAC:R-HSA-1912422	Pre-NOTCH Expression and Processing	0.0499972	TP53	1	0	0	1	0	0
REAC:R-HSA-5617472	Activation of anterior HOX genes in hindbrain development during early embryogenesis	0.0499972	KMT2D|KMT2C	0	0	0	1	0	0
REAC:R-HSA-5619507	Activation of HOX genes during differentiation	0.0499972	KMT2D|KMT2C	0	0	0	1	0	0
